# Supplementary material for: A pair of DNA glucosyltransferases elevate counter-defense in bacteriophage T4
Source: Nucleic Acids Res. 2026 May 28;54(10):gkag531. doi: 10.1093/nar/gkag531 (PMC13216743; doi:10.1093/nar/gkag531)
Supplement: gkag531_Supplemental_Files [file gkag531_supplemental_files.zip › Supplementary Tables.xlsx]

## Sheet: Supplementary Table S1
Supplementary Table S1: Homologs of the glucosyltransferases, NP_049673.1 (T4 ⍺-GT , pfam11440), NP_049658.1 (T4 β-GT , pfam09198) and YP_010067197.1 (T6 β-glucosyl-HMC-⍺-GT ,pfam20691), in the RefSeq database identified by PSI-BLAST.
Query_ID	Subject_ID	Subject_description	Alignment_Length	Percent_Identity	E-value
NP_049658.1	NP_049658.1	beta-glucosyltransferase	351	100	2.56e-162
NP_049658.1	YP_009883757.1	beta-glucosyltransferase	351	52.707	1.76e-168
NP_049658.1	YP_009030087.1	beta-glucosyltransferase	351	52.707	1.39e-167
NP_049658.1	YP_009005302.1	beta-glucosyltransferase	358	48.883	9e-176
NP_049658.1	YP_004009897.1	beta-glucosyltransferase	358	48.603	4.29e-174
NP_049658.1	YP_009126243.1	beta-glucosyltransferase	358	49.721	2.09e-172
NP_049658.1	YP_009146477.1	beta-glucosyltransferase	358	49.721	4.26e-175
NP_049658.1	YP_010091650.1	beta-glucosyltransferase	358	48.603	1.02e-173
NP_049658.1	YP_010843920.1	beta-glucosyltransferase	358	49.441	6.5e-174
NP_049658.1	YP_010093938.1	beta-glucosyltransferase	358	48.603	1.34e-174
NP_049658.1	YP_009148028.1	beta-glucosyltransferase	358	49.721	1.73e-172
NP_049658.1	YP_007501076.1	beta-glucosyltransferase	358	49.441	4.11e-172
NP_049658.1	YP_009618103.1	beta-glucosyltransferase	358	49.721	9.47e-175
NP_049658.1	YP_009286401.1	beta-glucosyltransferase	358	49.441	9.65e-172
NP_049658.1	YP_009203756.1	beta-glucosyltransferase	326	47.546	3.51e-154
NP_049658.1	YP_010106573.1	beta-glucosyltransferase	354	40.395	3.13e-135
NP_049658.1	YP_010106414.1	beta-glucosyltransferase	354	40.395	3.35e-134
NP_049658.1	YP_010357349.1	betaglucosyltransferase	389	18.766	1.58e-99
NP_049658.1	YP_010357151.1	betaglucosyltransferase	389	18.766	1.85e-99
NP_049658.1	YP_010665908.1	hypotheticalprotein	174	22.989	6.4e-41
NP_049658.1	YP_009196441.1	hypotheticalprotein	174	22.989	1e-40
NP_049658.1	YP_010113672.1	hypotheticalprotein	284	15.845	3.62e-51
NP_049658.1	YP_007517970.1	hypotheticalprotein	196	15.306	1.5e-10
NP_049673.1	NP_049673.1	alpha-glucosyltransferase	400	100	0
NP_049673.1	YP_010067213.1	alpha-glucosyltransferase	400	99	0
NP_049673.1	YP_009180835.1	alpha-glucosyltransferase	400	99	0
NP_049673.1	YP_010228898.1	alpha-glucosyltransferase	400	99	0
NP_049673.1	YP_009153660.1	alpha-glucosyltransferase	400	98.75	0
NP_049673.1	YP_010068544.1	alpha-glucosyltransferase	400	98.75	0
NP_049673.1	YP_010091095.1	alpha-glucosyltransferase	400	98.5	0
NP_049673.1	YP_010075223.1	alpha-glucosyltransferase	400	98.25	0
NP_049673.1	YP_009284128.1	alpha-glucosyltransferase	400	98.25	0
NP_049673.1	YP_006986613.1	alpha-glucosyltransferase	400	93.75	0
NP_049673.1	YP_010077325.1	alpha-glucosyltransferase	400	91.5	0
NP_049673.1	YP_009277702.1	alpha-glucosyltransferase	400	91.5	0
NP_049673.1	YP_010074784.1	alpha-glucosyltransferase	400	91.5	0
NP_049673.1	YP_009290328.1	alpha-glucosyltransferase	400	91.5	0
NP_049673.1	YP_010070715.1	alpha-glucosyltransferase	400	91.5	0
NP_049673.1	YP_010069356.1	alpha-glucosyltransferase	400	91.75	0
NP_049673.1	YP_010070440.1	alpha-glucosyltransferase	400	91.5	0
NP_049673.1	YP_009030668.1	alpha-glucosyltransferase	400	91.5	0
NP_049673.1	YP_002854395.1	alpha-glucosyltransferase	400	91.5	0
NP_049673.1	YP_010073305.1	alpha-glucosyltransferase	400	91.5	0
NP_049673.1	YP_010066274.1	alpha-glucosyltransferase	400	91.5	0
NP_049673.1	YP_010072079.1	alpha-glucosyltransferase	400	91.25	0
NP_049673.1	YP_009167872.1	alpha-glucosyltransferase	400	91.25	0
NP_049673.1	YP_010066592.1	alpha-glucosyltransferase	400	91.25	0
NP_049673.1	YP_009102266.1	alpha-glucosyltransferase	400	91.25	0
NP_049673.1	YP_010069892.1	alpha-glucosyltransferase	400	91.25	0
NP_049673.1	YP_010068297.1	alpha-glucosyltransferase	400	91.25	0
NP_049673.1	YP_009288429.1	alpha-glucosyltransferase	400	91.25	0
NP_049673.1	YP_010069627.1	alpha-glucosyltransferase	400	91.25	0
NP_049673.1	YP_010072628.1	alpha-glucosyltransferase	400	91.25	0
NP_049673.1	YP_010071265.1	alpha-glucosyltransferase	400	91.25	0
NP_049673.1	YP_010073961.1	alpha-glucosyltransferase	400	91.25	0
NP_049673.1	YP_009210250.1	alpha-glucosyltransferase	400	91	0
NP_049673.1	YP_803002.1	alpha-glucosyltransferase	400	91.25	0
NP_049673.1	YP_009098445.1	alpha-glucosyltransferase	400	91.25	0
NP_049673.1	YP_010071538.1	alpha-glucosyltransferase	400	91.25	0
NP_049673.1	YP_002854018.1	alpha-glucosyltransferase	400	91.25	0
NP_049673.1	YP_010065119.1	alpha-glucosyltransferase	400	91.25	0
NP_049673.1	YP_010065704.1	alpha-glucosyltransferase	400	91.25	0
NP_049673.1	YP_010076678.1	alpha-glucosyltransferase	400	91	0
NP_049673.1	YP_010070160.1	alpha-glucosyltransferase	400	91	0
NP_049673.1	YP_010067479.1	alpha-glucosyltransferase	400	91.25	0
NP_049673.1	YP_009281400.1	alpha-glucosyltransferase	400	91.25	0
NP_049673.1	YP_010065431.1	alpha-glucosyltransferase	400	91.25	0
NP_049673.1	YP_010073430.1	alpha-glucosyltransferase	400	91.25	0
NP_049673.1	YP_004414960.1	alpha-glucosyltransferase	400	91	0
NP_049673.1	YP_010076533.1	alpha-glucosyltransferase	400	91	0
NP_049673.1	YP_009614983.1	alpha-glucosyltransferase	400	91	0
NP_049673.1	YP_007004802.1	alpha-glucosyltransferase	400	91	0
NP_049673.1	YP_009148507.1	alpha-glucosyltransferase	400	91	0
NP_049673.1	YP_010066942.1	alpha-glucosyltransferase	400	91	0
NP_049673.1	YP_010066734.1	alpha-glucosyltransferase	400	91	0
NP_049673.1	YP_010071099.1	alpha-glucosyltransferase	400	90.75	0
NP_049673.1	YP_010073709.1	alpha-glucosyltransferase	400	91	0
NP_049673.1	YP_007004443.1	alpha-glucosyltransferase	400	90.75	0
NP_049673.1	YP_010106183.1	alpha-glucosyltransferase	400	90.75	0
NP_049673.1	YP_010073001.1	alpha-glucosyltransferase	400	91	0
NP_049673.1	YP_010076944.1	alpha-glucosyltransferase	400	91	0
NP_049673.1	YP_009619268.1	alpha-glucosyltransferase	400	90.75	0
NP_049673.1	YP_010099858.1	alpha-glucosyltransferase	400	90.75	0
NP_049673.1	YP_009618872.1	alpha-glucosyltransferase	400	91	0
NP_049673.1	YP_010278184.1	alpha-glucosyltransferase	400	90.5	0
NP_049673.1	YP_010071806.1	alpha-glucosyltransferase	400	90.75	0
NP_049673.1	YP_010067747.1	alpha-glucosyltransferase	400	90.25	0
NP_049673.1	YP_010094620.1	alpha-glucosyltransferase	400	90.5	0
NP_049673.1	YP_010067969.1	alpha-glucosyltransferase	400	90.5	0
NP_049673.1	YP_009289494.1	alpha-glucosyltransferase	401	66.085	0
NP_049673.1	YP_010096025.1	alpha-glucosyltransferase	401	66.085	0
NP_049673.1	YP_010098630.1	alpha-glucosyltransferase	401	65.835	0
NP_049673.1	YP_009190615.1	alpha-glucosyltransferase	401	65.835	0
NP_049673.1	YP_010089358.1	alpha-glucosyltransferase	401	65.586	0
NP_049673.1	YP_009288730.1	alpha-glucosyltransferase	401	65.586	0
NP_049673.1	YP_010094994.1	alpha-glucosyltransferase	402	55.97	0
NP_049673.1	YP_009015609.1	alpha-glucosyltransferase	411	23.601	2.14e-135
NP_049673.1	YP_009015616.1	alpha-glucosyltransferase	407	21.867	1.24e-138
NP_049673.1	YP_007006002.1	alpha-glucosyltransferase	437	21.281	4.81e-113
YP_010067197.1	YP_010067197.1	beta-glucosyl-HMC-alpha-glucosyltransferase	279	100	1.86e-136
YP_010067197.1	YP_010099875.1	beta-glucosyl-HMC-alpha-glucosyltransferase	280	98.571	3.55e-135
YP_010067197.1	YP_010076515.1	beta-glucosyl-HMC-alpha-glucosyltransferase	280	98.571	6.92e-135
YP_010067197.1	YP_009167855.1	beta-glucosyl-HMC-alpha-glucosyltransferase	280	98.571	6.92e-135
YP_010067197.1	YP_010065414.1	beta-glucosyl-HMC-alpha-glucosyltransferase	280	98.571	6.92e-135
YP_010067197.1	YP_009290311.1	beta-glucosyl-HMC-alpha-glucosyltransferase	280	97.857	7.73e-135
YP_010067197.1	YP_009288411.1	beta-glucosyl-HMC-alpha-glucosyltransferase	280	98.214	1.83e-134
YP_010067197.1	YP_010076662.1	beta-glucosyl-HMC-alpha-glucosyltransferase	280	98.214	3.58e-134
YP_010067197.1	YP_010071246.1	beta-glucosyl-HMC-alpha-glucosyltransferase	280	98.214	3.58e-134
YP_010067197.1	YP_002854377.1	beta-glucosyl-HMC-alpha-glucosyltransferase	280	98.214	3.58e-134
YP_010067197.1	YP_010073323.1	beta-glucosyl-HMC-alpha-glucosyltransferase	280	98.214	3.58e-134
YP_010067197.1	YP_009102248.1	beta-glucosyl-HMC-alpha-glucosyltransferase	280	98.214	3.58e-134
YP_010067197.1	YP_010077307.1	beta-glucosyl-HMC-alpha-glucosyltransferase	280	98.214	5.19e-134
YP_010067197.1	YP_009277685.1	beta-glucosyl-HMC-alpha-glucosyltransferase	280	97.857	1.17e-133
YP_010067197.1	YP_010066717.1	beta-glucosyl-HMC-alpha-glucosyltransferase	280	97.857	2.75e-134
YP_010067197.1	YP_010066256.1	beta-glucosyl-HMC-alpha-glucosyltransferase	280	97.857	4.31e-134
YP_010067197.1	YP_009618856.1	beta-glucosyl-HMC-alpha-glucosyltransferase	280	97.857	5.25e-134
YP_010067197.1	YP_010072611.1	beta-glucosyl-HMC-alpha-glucosyltransferase	280	97.857	2.28e-134
YP_010067197.1	YP_009210234.1	beta-glucosyl-HMC-alpha-glucosyltransferase	280	97.857	5.79e-134
YP_010067197.1	YP_009098428.1	beta-glucosyl-HMC-alpha-glucosyltransferase	280	97.857	5.79e-134
YP_010067197.1	YP_010068279.1	beta-glucosyl-HMC-alpha-glucosyltransferase	280	97.857	4.75e-134
YP_010067197.1	YP_004414944.1	beta-glucosyl-HMC-alpha-glucosyltransferase	280	97.857	3.21e-134
YP_010067197.1	YP_010070421.1	beta-glucosyl-HMC-alpha-glucosyltransferase	280	97.5	9.58e-134
YP_010067197.1	YP_010065366.1	beta-glucosyl-HMC-alpha-glucosyltransferase	280	97.857	1.05e-133
YP_010067197.1	YP_010278441.1	beta-glucosyl-HMC-alpha-glucosyltransferase	280	97.5	7.86e-134
YP_010067197.1	YP_010106201.1	beta-glucosyl-HMC-alpha-glucosyltransferase	280	97.857	4.96e-129
YP_010067197.1	YP_010069608.1	beta-glucosyl-HMC-alpha-glucosyltransferase	280	97.857	3.74e-134
YP_010067197.1	YP_010070141.1	beta-glucosyl-HMC-alpha-glucosyltransferase	280	97.5	5.6e-134
YP_010067197.1	YP_010067461.1	beta-glucosyl-HMC-alpha-glucosyltransferase	280	97.5	5.6e-134
YP_010067197.1	YP_007004427.1	beta-glucosyl-HMC-alpha-glucosyltransferase	280	97.5	7.86e-134
YP_010067197.1	YP_010094635.1	beta-glucosyl-HMC-alpha-glucosyltransferase	280	97.5	7.86e-134
YP_010067197.1	YP_007004785.1	beta-glucosyl-HMC-alpha-glucosyltransferase	280	97.857	1.57e-134
YP_010067197.1	YP_010072986.1	beta-glucosyl-HMC-alpha-glucosyltransferase	280	97.143	9.58e-134
YP_010067197.1	YP_002853998.1	beta-glucosyl-HMC-alpha-glucosyltransferase	280	97.857	5.22e-133
YP_010067197.1	YP_009614967.1	beta-glucosyl-HMC-alpha-glucosyltransferase	280	97.5	5.79e-134
YP_010067197.1	YP_010073412.1	beta-glucosyl-HMC-alpha-glucosyltransferase	280	97.143	5.19e-134
YP_010067197.1	YP_010071520.1	beta-glucosyl-HMC-alpha-glucosyltransferase	280	97.143	1.08e-133
YP_010067197.1	YP_009148490.1	beta-glucosyl-HMC-alpha-glucosyltransferase	280	97.143	7.28e-134
YP_010067197.1	YP_802983.1	beta-glucosyl-HMC-alpha-glucosyltransferase	280	97.143	2.4e-133
YP_010067197.1	YP_010065685.1	beta-glucosyl-HMC-alpha-glucosyltransferase	280	97.857	1.22e-133
YP_010067197.1	YP_009619250.1	beta-glucosyl-HMC-alpha-glucosyltransferase	280	97.143	2.54e-133
YP_010067197.1	YP_010066607.1	beta-glucosyl-HMC-alpha-glucosyltransferase	280	96.786	5.08e-134
YP_010067197.1	YP_009281382.1	beta-glucosyl-HMC-alpha-glucosyltransferase	280	97.5	5.66e-134
YP_010067197.1	YP_010066925.1	beta-glucosyl-HMC-alpha-glucosyltransferase	280	97.5	1.19e-133
YP_010067197.1	YP_010073979.1	beta-glucosyl-HMC-alpha-glucosyltransferase	280	97.5	1.45e-132
YP_010067197.1	YP_010067728.1	beta-glucosyl-HMC-alpha-glucosyltransferase	280	96.786	3.6e-133
YP_010067197.1	YP_010073690.1	beta-glucosyl-HMC-alpha-glucosyltransferase	280	97.5	3.32e-132
YP_010067197.1	YP_010071084.1	beta-glucosyl-HMC-alpha-glucosyltransferase	280	96.429	1.49e-133
YP_010067197.1	YP_010072063.1	beta-glucosyl-HMC-alpha-glucosyltransferase	280	96.429	1.56e-132
YP_010067197.1	YP_010074765.1	beta-glucosyl-HMC-alpha-glucosyltransferase	280	96.786	4.89e-133
YP_010067197.1	YP_010076928.1	beta-glucosyl-HMC-alpha-glucosyltransferase	280	96.429	6.02e-133
YP_010067197.1	YP_006986593.1	beta-glucosyl-HMC-alpha-glucosyltransferase	280	96.429	6.02e-133
YP_010067197.1	YP_009030650.1	beta-glucosyl-HMC-alpha-glucosyltransferase	280	96.071	1.4e-132
YP_010067197.1	YP_010069339.1	beta-glucosyl-HMC-alpha-glucosyltransferase	280	96.071	7.1e-133
YP_010067197.1	YP_009153643.1	beta-glucosyl-HMC-alpha-glucosyltransferase	280	95.714	9.81e-132
YP_010067197.1	YP_010071787.1	beta-glucosyl-HMC-alpha-glucosyltransferase	280	95.714	9.81e-132
YP_010067197.1	YP_010070696.1	beta-glucosyl-HMC-alpha-glucosyltransferase	280	95.714	1.7e-131
YP_010067197.1	YP_010069875.1	beta-glucosyl-HMC-alpha-glucosyltransferase	280	95.714	9.81e-132
YP_010067197.1	YP_010068528.1	beta-glucosyl-HMC-alpha-glucosyltransferase	280	95.714	9.81e-132
YP_010067197.1	YP_009180818.1	beta-glucosyl-HMC-alpha-glucosyltransferase	280	95.714	9.81e-132
YP_010067197.1	YP_010228917.1	beta-glucosyl-HMC-alpha-glucosyltransferase	280	95.357	1.44e-131
YP_010067197.1	YP_010091077.1	beta-glucosyl-HMC-alpha-glucosyltransferase	280	95.357	5.53e-131
YP_010067197.1	YP_010075207.1	beta-glucosyl-HMC-alpha-glucosyltransferase	280	95	6.84e-132
YP_010067197.1	YP_009284145.1	beta-glucosyl-HMC-alpha-glucosyltransferase	280	94.643	2.13e-131
YP_010067197.1	YP_004009898.1	beta-glucosyl-HMC-alpha-glucosyltransferase	276	64.855	2.11e-127
YP_010067197.1	YP_010093939.1	beta-glucosyl-HMC-alpha-glucosyltransferase	276	64.855	1.39e-127
YP_010067197.1	YP_009289507.1	beta-glucosyl-HMC-alpha-glucosyltransferase	277	63.899	1.35e-126
YP_010067197.1	YP_010091651.1	beta-glucosyl-HMC-alpha-glucosyltransferase	276	64.493	8.96e-124
YP_010067197.1	YP_009288717.1	beta-glucosyl-HMC-alpha-glucosyltransferase	277	63.538	5.58e-127
YP_010067197.1	YP_010096012.1	beta-glucosyl-HMC-alpha-glucosyltransferase	277	63.538	5.58e-127
YP_010067197.1	YP_010089340.1	beta-glucosyl-HMC-alpha-glucosyltransferase	277	63.538	5.58e-127
YP_010067197.1	YP_009286402.1	beta-glucosyl-HMC-alpha-glucosyltransferase	276	64.13	3.11e-127
YP_010067197.1	YP_007501077.1	beta-glucosyl-HMC-alpha-glucosyltransferase	276	64.13	1.31e-126
YP_010067197.1	YP_009005303.1	beta-glucosyl-HMC-alpha-glucosyltransferase	276	64.493	4.93e-123
YP_010067197.1	YP_010098643.1	beta-glucosyl-HMC-alpha-glucosyltransferase	277	63.177	5.55e-126
YP_010067197.1	YP_009126244.1	beta-glucosyl-HMC-alpha-glucosyltransferase	276	63.768	1.12e-126
YP_010067197.1	YP_009148029.1	beta-glucosyl-HMC-alpha-glucosyltransferase	276	63.768	4.91e-126
YP_010067197.1	YP_010843921.1	beta-glucosyl-HMC-alpha-glucosyltransferase	276	63.043	2.08e-126
YP_010067197.1	YP_009203757.1	beta-glucosyl-HMC-alpha-glucosyltransferase	276	63.406	5.97e-126
YP_010067197.1	YP_009146478.1	beta-glucosyl-HMC-alpha-glucosyltransferase	276	63.406	8.86e-126
YP_010067197.1	YP_009190602.1	beta-glucosyl-HMC-alpha-glucosyltransferase	258	62.403	9.71e-115
YP_010067197.1	YP_009618104.1	beta-glucosyl-HMC-alpha-glucosyltransferase	256	60.938	2.06e-114
YP_010067197.1	YP_009030088.1	beta-glucosyl-HMC-alpha-glucosyltransferase	281	47.687	2.08e-102
YP_010067197.1	YP_009883758.1	beta-glucosyl-HMC-alpha-glucosyltransferase	281	48.043	2.48e-104
YP_010067197.1	YP_223946.1	beta-glucosyl-HMC-alpha-glucosyltransferase	270	22.222	2.21e-72
YP_010067197.1	YP_001950113.1	beta-glucosyl-HMC-alpha-glucosyltransferase	245	19.184	1.34e-64
YP_010067197.1	YP_009792214.1	beta-glucosyl-HMC-alpha-glucosyltransferase	247	18.623	3.74e-49
YP_010067197.1	YP_001950116.1	beta-glucosyl-HMC-alpha-glucosyltransferase	260	16.538	1.99e-62
YP_010067197.1	YP_009792215.1	beta-glucosyl-HMC-alpha-glucosyltransferase	257	16.342	1.31e-58
YP_010067197.1	YP_009950055.1	hypotheticalprotein	266	21.805	7.87e-66
YP_010067197.1	YP_009013361.1	hypotheticalprotein	266	20.301	4.91e-64
YP_010067197.1	YP_009816367.1	hypotheticalprotein	298	18.121	1.17e-66
YP_010067197.1	YP_009193458.1	hypotheticalprotein	266	21.053	1.88e-66
YP_010067197.1	YP_009808222.1	glycosyltransferase	216	18.056	6.49e-15
YP_010067197.1	YP_006560426.1	beta-glucosyl-HMC-alpha-glucosyltransferase	221	17.195	3.86e-12
YP_010067197.1	NP_943971.1	beta-glucosyl-HMC-alpha-glucosyltransferase	260	17.692	1.52e-08
YP_010067197.1	YP_010092832.1	beta-glucosyl-HMC-alpha-glucosyltransferase	261	16.858	7.19e-08
YP_010067197.1	YP_003969507.1	beta-glucosyl-HMC-alpha-glucosyltransferase	280	15.714	1.08e-07
YP_010067197.1	YP_004300965.1	beta-glucosyl-HMC-alpha-glucosyltransferase	255	14.902	2.91e-07
YP_010067197.1	YP_009854084.1	beta-glucosyl-HMC-alpha-glucosyltransferase	261	15.709	1.67e-06
YP_010067197.1	YP_009854085.1	beta-glucosyl-HMC-alpha-glucosyltransferase	263	15.209	3.6e-05

## Sheet: Supplementary Table S2
Supplementary Table S2: Distribution of glucosyltransferases among phages in the RefSeq database encoding at least one glucosyltransferase.
Genome_id	Scientific_name	Protein_id_1	Description_1	Length_1	Protein_id_2	Description_2	Length_2
NC_000866.4	Escherichia phage T4	NP_049658.1	beta-glucosyltransferase[EscherichiaphageT4]	351	NP_049673.1	alpha-glucosyltransferase [Escherichia phage T4]	400
NC_049464.1	Serratia phage Muldoon	YP_009883757.1	beta-glucosyltransferase[SerratiaphageMuldoon]	350	YP_009883758.1	beta-glucosyl-HMC-alpha-glucosyltransferase[Serratia phage Muldoon]	286
NC_024121.1	Serratia phage PS2	YP_009030087.1	beta-glucosyltransferase[SerratiaphagePS2]	350	YP_009030088.1	beta-glucosyl-HMC-alpha-glucosyltransferase[Serratia phage PS2]	286
NC_023561.1	Enterobacter phage PG7	YP_009005302.1	beta-glucosyltransferase[EnterobacterphagePG7]	358	YP_009005303.1	beta-glucosyl-HMC-alpha-glucosyltransferase[Enterobacter phage PG7]	276
NC_014662.1	Enterobacter phage CC31	YP_004009897.1	beta-glucosyltransferase[EnterobacterphageCC31]	358	YP_004009898.1	beta-glucosyl-HMC-alpha-glucosyltransferase[Enterobacter phage CC31]	278
NC_026607.2	Salmonella phage STP4-a	YP_009126243.1	beta-glucosyltransferase[SalmonellaphageSTP4-a]	358	YP_009126244.1	beta-glucosyl-HMC-alpha-glucosyltransferase[Salmonella phage STP4-a]	276
NC_027331.1	Citrobacter phage Moon	YP_009146477.1	beta-glucosyltransferase[CitrobacterphageMoon]	358	YP_009146478.1	beta-glucosyl-HMC-alpha-glucosyltransferase[Citrobacter phage Moon]	276
NC_055726.1	Cronobacter phage Pet-CM3-4	YP_010091650.1	beta-glucosyltransferase[CronobacterphagePet-CM3-4]	358	YP_010091651.1	beta-glucosyl-HMC-alpha-glucosyltransferase[Cronobacter phage Pet-CM3-4]	276
NC_070779.1	Salmonella phage KM16	YP_010843920.1	beta-glucosyltransferase[SalmonellaphageKM16]	358	YP_010843921.1	beta-glucosyl-HMC-alpha-glucosyltransferase[Salmonella phage KM16]	278
NC_055739.1	Enterobacter phage myPSH1140	YP_010093938.1	beta-glucosyltransferase[EnterobacterphagemyPSH1140]	358	YP_010093939.1	beta-glucosyl-HMC-alpha-glucosyltransferase[Enterobacter phage myPSH1140]	276
NC_027344.1	Salmonella phage STML-198	YP_009148028.1	beta-glucosyltransferase[SalmonellaphageSTML-198]	358	YP_009148029.1	beta-glucosyl-HMC-alpha-glucosyltransferase[Salmonella phage STML-198]	276
NC_020416.1	Salmonella phage vB_SenM-S16	YP_007501076.1	beta-glucosyltransferase[SalmonellaphagevB_SenM-S16]	358	YP_007501077.1	beta-glucosyl-HMC-alpha-glucosyltransferase[Salmonella phage vB_SenM-S16]	278
NC_042067.1	Citrobacter phage CF1 ERZ-2017	YP_009618103.1	beta-glucosyltransferase[CitrobacterphageCF1ERZ-2017]	358	YP_009618104.1	beta-glucosyl-HMC-alpha-glucosyltransferase[Citrobacter phage CF1 ERZ-2017]	279
NC_031065.1	Salmonella phage vB_SnwM_CGG4-1	YP_009286401.1	beta-glucosyltransferase[SalmonellaphagevB_SnwM_CGG4-1]	358	YP_009286402.1	beta-glucosyl-HMC-alpha-glucosyltransferase[Salmonella phage vB_SnwM_CGG4-1]	276
NC_028857.1	Citrobacter phage Merlin	YP_009203756.1	beta-glucosyltransferase[CitrobacterphageMerlin]	326	YP_009203757.1	beta-glucosyl-HMC-alpha-glucosyltransferase[Citrobacter phage Merlin]	276
NC_055834.1	Enterococcus phage vipetofem	YP_010106573.1	beta-glucosyltransferase[Enterococcusphagevipetofem]	352
NC_055833.1	Enterococcus phage nattely	YP_010106414.1	beta-glucosyltransferase[Enterococcusphagenattely]	352
NC_062752.1	Maribacter phage Colly_1	YP_010357349.1	betaglucosyltransferase[MaribacterphageColly_1]	473
NC_062751.1	Maribacter phage Molly_1	YP_010357151.1	betaglucosyltransferase[MaribacterphageMolly_1]	473
NC_070937.1	Cronobacter phage LPCS28	YP_010665908.1	hypotheticalproteinPQB73_gp116[CronobacterphageLPCS28]	309
NC_028773.1	Cronobacter phage S13	YP_009196441.1	hypotheticalproteinAVV44_gp057[CronobacterphageS13]	283
NC_055907.1	Enterococcus phage 9183	YP_010113672.1	hypotheticalproteinKNV65_gp048[Enterococcusphage9183]	406
NC_020484.1	Pelagibacter phage HTVC008M	YP_007517970.1	hypotheticalproteinI899_gp104[PelagibacterphageHTVC008M]	335
NC_054907.1	Enterobacteria phage T6	YP_010067213.1	alpha-glucosyltransferase[EnterobacteriaphageT6]	400	YP_010067197.1	beta-glucosyl-HMC-alpha-glucosyltransferase[Enterobacteria phage T6]	279
NC_028448.1	Escherichia phage slur14	YP_009180835.1	alpha-glucosyltransferase[Escherichiaphageslur14]	400	YP_009180818.1	beta-glucosyl-HMC-alpha-glucosyltransferase[Escherichia phage slur14]	280
NC_041919.1	Escherichia phage HP3	YP_010228898.1	alpha-glucosyltransferase[EscherichiaphageHP3]	400	YP_010228917.1	beta-glucosyl-HMC-alpha-glucosyltransferase[Escherichia phage HP3]	280
NC_027404.1	Yersinia phage PST	YP_009153660.1	alpha-glucosyltransferase[YersiniaphagePST]	400	YP_009153643.1	beta-glucosyl-HMC-alpha-glucosyltransferase[Yersinia phage PST]	280
NC_054912.1	Escherichia phage vB_EcoM_F1	YP_010068544.1	alpha-glucosyltransferase[EscherichiaphagevB_EcoM_F1]	400	YP_010068528.1	beta-glucosyl-HMC-alpha-glucosyltransferase[Escherichia phage vB_EcoM_F1]	280
NC_055723.1	Yersinia phage fPS-90	YP_010091095.1	alpha-glucosyltransferase[YersiniaphagefPS-90]	400	YP_010091077.1	beta-glucosyl-HMC-alpha-glucosyltransferase[Yersinia phage fPS-90]	280
NC_054936.1	Salmonella phage SG1	YP_010075223.1	alpha-glucosyltransferase[SalmonellaphageSG1]	400	YP_010075207.1	beta-glucosyl-HMC-alpha-glucosyltransferase[Salmonella phage SG1]	280
NC_031047.1	Escherichia phage HY03	YP_009284128.1	alpha-glucosyltransferase[EscherichiaphageHY03]	400	YP_009284145.1	beta-glucosyl-HMC-alpha-glucosyltransferase[Escherichia phage HY03]	280
NC_019399.1	Escherichia phage vB_EcoM_ACG-C40	YP_006986613.1	alpha-glucosyltransferase[EscherichiaphagevB_EcoM_ACG-C40]	400	YP_006986593.1	beta-glucosyl-HMC-alpha-glucosyltransferase[Escherichia phage vB_EcoM_ACG-C40]	280
NC_054944.1	Yersinia phage PYPS2T	YP_010077325.1	alpha-glucosyltransferase[YersiniaphagePYPS2T]	400	YP_010077307.1	beta-glucosyl-HMC-alpha-glucosyltransferase[Yersinia phage PYPS2T]	280
NC_030953.1	Shigella phage SHFML-11	YP_009277702.1	alpha-glucosyltransferase[ShigellaphageSHFML-11]	400	YP_009277685.1	beta-glucosyl-HMC-alpha-glucosyltransferase[Shigella phage SHFML-11]	280
NC_054935.2	Escherichia phage YUEEL01	YP_010074784.1	alpha-glucosyltransferase[EscherichiaphageYUEEL01]	400	YP_010074765.1	beta-glucosyl-HMC-alpha-glucosyltransferase[Escherichia phage YUEEL01]	280
NC_031103.1	Escherichia phage vB_EcoM-UFV13	YP_009290328.1	alpha-glucosyltransferase[EscherichiaphagevB_EcoM-UFV13]	400	YP_009290311.1	beta-glucosyl-HMC-alpha-glucosyltransferase[Escherichia phage vB_EcoM-UFV13]	280
NC_054920.1	Escherichia phage vB_EcoM_G9062	YP_010070715.1	alpha-glucosyltransferase[EscherichiaphagevB_EcoM_G9062]	400	YP_010070696.1	beta-glucosyl-HMC-alpha-glucosyltransferase[Escherichia phage vB_EcoM_G9062]	280
NC_054915.1	Escherichia phage vB_EcoM_G8	YP_010069356.1	alpha-glucosyltransferase[EscherichiaphagevB_EcoM_G8]	400	YP_010069339.1	beta-glucosyl-HMC-alpha-glucosyltransferase[Escherichia phage vB_EcoM_G8]	280
NC_054919.1	Escherichia phage vB_EcoM_G4507	YP_010070440.1	alpha-glucosyltransferase[EscherichiaphagevB_EcoM_G4507]	400	YP_010070421.1	beta-glucosyl-HMC-alpha-glucosyltransferase[Escherichia phage vB_EcoM_G4507]	280
NC_024125.2	Escherichia phage vB_EcoM_112	YP_009030668.1	alpha-glucosyltransferase[EscherichiaphagevB_EcoM_112]	400	YP_009030650.1	beta-glucosyl-HMC-alpha-glucosyltransferase[Escherichia phage vB_EcoM_112]	280
NC_012638.1	Escherichia phage RB14	YP_002854395.1	alpha-glucosyltransferase[EscherichiaphageRB14]	400	YP_002854377.1	beta-glucosyl-HMC-alpha-glucosyltransferase[Escherichia phage RB14]	280
NC_054929.1	Escherichia phage PE37	YP_010073305.1	alpha-glucosyltransferase[EscherichiaphagePE37]	400	YP_010073323.1	beta-glucosyl-HMC-alpha-glucosyltransferase[Escherichia phage PE37]	280
NC_054903.1	Enterobacteria phage GiZh	YP_010066274.1	alpha-glucosyltransferase[EnterobacteriaphageGiZh]	400	YP_010066256.1	beta-glucosyl-HMC-alpha-glucosyltransferase[Enterobacteria phage GiZh]	280
NC_054925.1	Escherichia phage vB_EcoM_NBG2	YP_010072079.1	alpha-glucosyltransferase[EscherichiaphagevB_EcoM_NBG2]	400	YP_010072063.1	beta-glucosyl-HMC-alpha-glucosyltransferase[Escherichia phage vB_EcoM_NBG2]	280
NC_027983.1	Escherichia phage AR1	YP_009167872.1	alpha-glucosyltransferase[EscherichiaphageAR1]	400	YP_009167855.1	beta-glucosyl-HMC-alpha-glucosyltransferase[Escherichia phage AR1]	280
NC_054904.1	Enterobacteria phage vB_EcoM_IME340	YP_010066592.1	alpha-glucosyltransferase[EnterobacteriaphagevB_EcoM_IME340]	400	YP_010066607.1	beta-glucosyl-HMC-alpha-glucosyltransferase[Enterobacteria phage vB_EcoM_IME340]	280
NC_025448.1	Enterobacteria phage RB27	YP_009102266.1	alpha-glucosyltransferase[EnterobacteriaphageRB27]	400	YP_009102248.1	beta-glucosyl-HMC-alpha-glucosyltransferase[Enterobacteria phage RB27]	280
NC_054917.1	Escherichia phage vB_EcoM_G50	YP_010069892.1	alpha-glucosyltransferase[EscherichiaphagevB_EcoM_G50]	400	YP_010069875.1	beta-glucosyl-HMC-alpha-glucosyltransferase[Escherichia phage vB_EcoM_G50]	280
NC_054911.1	Escherichia phage ECO4	YP_010068297.1	alpha-glucosyltransferase[EscherichiaphageECO4]	400	YP_010068279.1	beta-glucosyl-HMC-alpha-glucosyltransferase[Escherichia phage ECO4]	280
NC_031085.1	Shigella phage SHBML-50-1	YP_009288429.1	alpha-glucosyltransferase[ShigellaphageSHBML-50-1]	400	YP_009288411.1	beta-glucosyl-HMC-alpha-glucosyltransferase[Shigella phage SHBML-50-1]	280
NC_054916.1	Escherichia phage vB_EcoM-G28	YP_010069627.1	alpha-glucosyltransferase[EscherichiaphagevB_EcoM-G28]	400	YP_010069608.1	beta-glucosyl-HMC-alpha-glucosyltransferase[Escherichia phage vB_EcoM-G28]	280
NC_054927.1	Escherichia phage vB_EcoM_Ozark	YP_010072628.1	alpha-glucosyltransferase[EscherichiaphagevB_EcoM_Ozark]	400	YP_010072611.1	beta-glucosyl-HMC-alpha-glucosyltransferase[Escherichia phage vB_EcoM_Ozark]	280
NC_054922.1	Escherichia phage vB_EcoM_KAW1E185	YP_010071265.1	alpha-glucosyltransferase[EscherichiaphagevB_EcoM_KAW1E185]	400	YP_010071246.1	beta-glucosyl-HMC-alpha-glucosyltransferase[Escherichia phage vB_EcoM_KAW1E185]	280
NC_054932.1	Escherichia phage teqdroes	YP_010073961.1	alpha-glucosyltransferase[Escherichiaphageteqdroes]	400	YP_010073979.1	beta-glucosyl-HMC-alpha-glucosyltransferase[Escherichia phage teqdroes]	280
NC_028927.1	Escherichia phage slur02	YP_009210250.1	alpha-glucosyltransferase[Escherichiaphageslur02]	400	YP_009210234.1	beta-glucosyl-HMC-alpha-glucosyltransferase[Escherichia phage slur02]	280
NC_008515.1	Escherichia phage RB32	YP_803002.1	alpha-glucosyltransferase[EscherichiaphageRB32]	400	YP_802983.1	ta-glucosyl-HMC-alpha-glucosyltransferase [Escherichia phage RB32]	280
NC_025419.1	Escherichia phage RB3	YP_009098445.1	alpha-glucosyltransferase[EscherichiaphageRB3]	400	YP_009098428.1	beta-glucosyl-HMC-alpha-glucosyltransferase[Escherichia phage RB3]	280
NC_054923.1	Escherichia phage KIT03	YP_010071538.1	alpha-glucosyltransferase[EscherichiaphageKIT03]	400	YP_010071520.1	beta-glucosyl-HMC-alpha-glucosyltransferase[Escherichia phage KIT03]	280
NC_012635.1	Enterobacteria phage RB51	YP_002854018.1	alpha-glucosyltransferase[EnterobacteriaphageRB51]	400	YP_002853998.1	beta-glucosyl-HMC-alpha-glucosyltransferase[Enterobacteria phage RB51]	280
NC_054899.1	Citrobacter phage vB_CroM_CrRp10	YP_010065119.1	alpha-glucosyltransferase[CitrobacterphagevB_CroM_CrRp10]	400	YP_010065366.1	beta-glucosyl-HMC-alpha-glucosyltransferase[Citrobacter phage vB_CroM_CrRp10]	280
NC_054901.1	Citrobacter phage PhiZZ23	YP_010065704.1	alpha-glucosyltransferase[CitrobacterphagePhiZZ23]	400	YP_010065685.1	beta-glucosyl-HMC-alpha-glucosyltransferase[Citrobacter phage PhiZZ23]	280
NC_054942.1	Shigella phage SH7	YP_010076678.1	alpha-glucosyltransferase[ShigellaphageSH7]	400	YP_010076662.1	beta-glucosyl-HMC-alpha-glucosyltransferase[Shigella phage SH7]	280
NC_054918.1	Escherichia phage vB_EcoM_G4498	YP_010070160.1	alpha-glucosyltransferase[EscherichiaphagevB_EcoM_G4498]	400	YP_010070141.1	beta-glucosyl-HMC-alpha-glucosyltransferase[Escherichia phage vB_EcoM_G4498]	280
NC_054908.1	Escherichia phage vB_EcoM_DalCa	YP_010067479.1	alpha-glucosyltransferase[EscherichiaphagevB_EcoM_DalCa]	400	YP_010067461.1	beta-glucosyl-HMC-alpha-glucosyltransferase[Escherichia phage vB_EcoM_DalCa]	280
NC_031030.2	Escherichia phage UFV-AREG1	YP_009281400.1	alpha-glucosyltransferase[EscherichiaphageUFV-AREG1]	400	YP_009281382.1	beta-glucosyl-HMC-alpha-glucosyltransferase[Escherichia phage UFV-AREG1]	280
NC_054900.1	Citrobacter phage PhiZZ6	YP_010065431.1	alpha-glucosyltransferase[CitrobacterphagePhiZZ6]	400	YP_010065414.1	beta-glucosyl-HMC-alpha-glucosyltransferase[Citrobacter phage PhiZZ6]	280
NC_054930.1	Escherichia phage PP01	YP_010073430.1	alpha-glucosyltransferase[EscherichiaphagePP01]	400	YP_010073412.1	beta-glucosyl-HMC-alpha-glucosyltransferase[Escherichia phage PP01]	280
NC_015457.1	Shigella phage Shfl2	YP_004414960.1	alpha-glucosyltransferase[ShigellaphageShfl2]	400	YP_004414944.1	beta-glucosyl-HMC-alpha-glucosyltransferase[Shigella phage Shfl2]	280
NC_054941.1	Shigella phage Sf23	YP_010076533.1	alpha-glucosyltransferase[ShigellaphageSf23]	400	YP_010076515.1	beta-glucosyl-HMC-alpha-glucosyltransferase[Shigella phage Sf23]	280
NC_042039.1	Shigella phage Sf22	YP_009614983.1	alpha-glucosyltransferase[ShigellaphageSf22]	400	YP_009614967.1	beta-glucosyl-HMC-alpha-glucosyltransferase[Shigella phage Sf22]	280
NC_019505.1	Escherichia phage wV7	YP_007004802.1	alpha-glucosyltransferase[EscherichiaphagewV7]	400	YP_007004785.1	beta-glucosyl-HMC-alpha-glucosyltransferase[Escherichia phage wV7]	280
NC_027349.1	Escherichia phage HY01	YP_009148507.1	alpha-glucosyltransferase[EscherichiaphageHY01]	400	YP_009148490.1	beta-glucosyl-HMC-alpha-glucosyltransferase[Escherichia phage HY01]	280
NC_054906.1	Enterobacteria phage RB18	YP_010066942.1	alpha-glucosyltransferase[EnterobacteriaphageRB18]	400	YP_010066925.1	beta-glucosyl-HMC-alpha-glucosyltransferase[Enterobacteria phage RB18]	280
NC_054905.1	Enterobacteria phage Kha5h	YP_010066734.1	alpha-glucosyltransferase[EnterobacteriaphageKha5h]	400	YP_010066717.1	beta-glucosyl-HMC-alpha-glucosyltransferase[Enterobacteria phage Kha5h]	280
NC_054921.1	Escherichia phage vB_EcoM_IME537	YP_010071099.1	alpha-glucosyltransferase[EscherichiaphagevB_EcoM_IME537]	400	YP_010071084.1	beta-glucosyl-HMC-alpha-glucosyltransferase[Escherichia phage vB_EcoM_IME537]	282
NC_054931.1	Escherichia phage T2	YP_010073709.1	alpha-glucosyltransferase[EscherichiaphageT2]	400	YP_010073690.1	beta-glucosyl-HMC-alpha-glucosyltransferase[Escherichia phage T2]	280
NC_019503.1	Escherichia phage ime09	YP_007004443.1	alpha-glucosyltransferase[Escherichiaphageime09]	400	YP_007004427.1	beta-glucosyl-HMC-alpha-glucosyltransferase[Escherichia phage ime09]	280
NC_055831.1	Phage NBEco003	YP_010106183.1	alpha-glucosyltransferase[PhageNBEco003]	400	YP_010106201.1	beta-glucosyl-HMC-alpha-glucosyltransferase[Phage NBEco003]	280
NC_054928.1	Escherichia phage vB_vPM_PD112	YP_010073001.1	alpha-glucosyltransferase[EscherichiaphagevB_vPM_PD112]	400	YP_010072986.1	beta-glucosyl-HMC-alpha-glucosyltransferase[Escherichia phage vB_vPM_PD112]	280
NC_054943.1	Yersinia phage fPS-2	YP_010076944.1	alpha-glucosyltransferase[YersiniaphagefPS-2]	400	YP_010076928.1	beta-glucosyl-HMC-alpha-glucosyltransferase[Yersinia phage fPS-2]	280
NC_042078.1	Shigella phage Sf24	YP_009619268.1	alpha-glucosyltransferase[ShigellaphageSf24]	400	YP_009619250.1	beta-glucosyl-HMC-alpha-glucosyltransferase[Shigella phage Sf24]	280
NC_055780.1	Escherichia phage MLF4	YP_010099858.1	alpha-glucosyltransferase[EscherichiaphageMLF4]	400	YP_010099875.1	beta-glucosyl-HMC-alpha-glucosyltransferase[Escherichia phage MLF4]	280
NC_042077.1	Shigella phage Sf21	YP_009618872.1	alpha-glucosyltransferase[ShigellaphageSf21]	400	YP_009618856.1	beta-glucosyl-HMC-alpha-glucosyltransferase[Shigella phage Sf21]	280
NC_055713.1	Shigella phage KNP5	YP_010278184.1	alpha-glucosyltransferase[ShigellaphageKNP5]	400	YP_010278441.1	beta-glucosyl-HMC-alpha-glucosyltransferase[Shigella phage KNP5]	280
NC_054924.1	Escherichia phage vB_EcoM_Lutter	YP_010071806.1	alpha-glucosyltransferase[EscherichiaphagevB_EcoM_Lutter]	400	YP_010071787.1	beta-glucosyl-HMC-alpha-glucosyltransferase[Escherichia phage vB_EcoM_Lutter]	280
NC_054909.1	Escherichia phage EC121	YP_010067747.1	alpha-glucosyltransferase[EscherichiaphageEC121]	400	YP_010067728.1	beta-glucosyl-HMC-alpha-glucosyltransferase[Escherichia phage EC121]	280
NC_055741.1	Enterobacteria phage vB_EcoM_IME339	YP_010094620.1	alpha-glucosyltransferase[EnterobacteriaphagevB_EcoM_IME339]	400	YP_010094635.1	beta-glucosyl-HMC-alpha-glucosyltransferase[Enterobacteria phage vB_EcoM_IME339]	280
NC_054910.1	Escherichia phage EcNP1	YP_010067969.1	alpha-glucosyltransferase[EscherichiaphageEcNP1]	400	Putative protein	beta-glucosyl-HMC-alpha-glucosyl-transferase	281
NC_031095.1	Klebsiella phage PKO111	YP_009289494.1	alpha-glucosyltransferase[KlebsiellaphagePKO111]	398	YP_009289507.1	beta-glucosyl-HMC-alpha-glucosyltransferase[Klebsiella phage PKO111]	278
NC_055748.1	Klebsiella phage Mineola	YP_010096025.1	alpha-glucosyltransferase[KlebsiellaphageMineola]	416	YP_010096012.1	beta-glucosyl-HMC-alpha-glucosyltransferase[Klebsiella phage Mineola]	278
NC_055768.1	Klebsiella phage KP179	YP_010098630.1	alpha-glucosyltransferase[KlebsiellaphageKP179]	398	YP_010098643.1	beta-glucosyl-HMC-alpha-glucosyltransferase[Klebsiella phage KP179]	278
NC_028686.1	Klebsiella phage JD18	YP_009190615.1	alpha-glucosyltransferase[KlebsiellaphageJD18]	398	YP_009190602.1	beta-glucosyl-HMC-alpha-glucosyltransferase[Klebsiella phage JD18]	259
NC_055715.1	Klebsiella phage KPV15	YP_010089358.1	alpha-glucosyltransferase[KlebsiellaphageKPV15]	398	YP_010089340.1	beta-glucosyl-HMC-alpha-glucosyltransferase[Klebsiella phage KPV15]	278
NC_031087.1	Klebsiella phage vB_KpnM_KpV477	YP_009288730.1	alpha-glucosyltransferase[KlebsiellaphagevB_KpnM_KpV477]	398	YP_009288717.1	beta-glucosyl-HMC-alpha-glucosyltransferase[Klebsiella phage vB_KpnM_KpV477]	278
NC_055743.1	Erwinia phage Cronus	YP_010094994.1	alpha-glucosyltransferase[ErwiniaphageCronus]	398
NC_023719.1	Bacillus phage G	YP_009015609.1	alpha-glucosyltransferase[BacillusphageG]	469	YP_009015616.1	alpha-glucosyltransferase [Bacillus phage G]	460
NC_019516.2	Cyanophage S-TIM5	YP_007006002.1	alpha-glucosyltransferase[CyanophageS-TIM5]	426
NC_006938.1	Alphaproteobacteria phage PhiJL001	YP_223946.1	beta-glucosyl-HMC-alpha-glucosyltransferase[AlphaproteobacteriaphagePhiJL001]	272
NC_010811.2	Ralstonia phage phiRSL1	YP_001950113.1	beta-glucosyl-HMC-alpha-glucosyltransferase[RalstoniaphagephiRSL1]	255	YP_001950116.1	beta-glucosyl-HMC-alpha-glucosyltransferase[Ralstonia phage phiRSL1]	312
NC_047851.1	Brevibacterium phage LuckyBarnes	YP_009792214.1	beta-glucosyl-HMC-alpha-glucosyltransferase[BrevibacteriumphageLuckyBarnes]	258	YP_009792215.1	beta-glucosyl-HMC-alpha-glucosyltransferase[Brevibacterium phage LuckyBarnes]	281
NC_051587.1	Mycobacterium phage Serendipitous	YP_009950055.1	hypotheticalproteinI5G64_gp03[MycobacteriumphageSerendipitous]	244
NC_023701.1	Mycobacterium phage Acadian	YP_009013361.1	hypotheticalproteinCM14_gp03[MycobacteriumphageAcadian]	244
NC_048106.1	Synechococcus phage S-CBWM1	YP_009816367.1	hypotheticalproteinHOU61_gp010[SynechococcusphageS-CBWM1]	284
NC_028742.1	Mycobacterium phage Baee	YP_009193458.1	hypotheticalproteinAVJ28_gp03[MycobacteriumphageBaee]	244
NC_048038.1	Microbacterium phage Neferthena	YP_009808222.1	glycosyltransferase[MicrobacteriumphageNeferthena]	311
NC_018272.1	Nonlabens phage P12024L	YP_006560426.1	beta-glucosyl-HMC-alpha-glucosyltransferase[NonlabensphageP12024L]	252
NC_005260.1	Aeromonas phage Aeh1	NP_943971.1	beta-glucosyl-HMC-alpha-glucosyltransferase[AeromonasphageAeh1]	399
NC_055733.1	Aeromonas phage Ah1	YP_010092832.1	beta-glucosyl-HMC-alpha-glucosyltransferase[AeromonasphageAh1]	399
NC_014636.1	Aeromonas phage phiAS5	YP_003969507.1	beta-glucosyl-HMC-alpha-glucosyltransferase[AeromonasphagephiAS5]	399
NC_015251.1	Aeromonas phage 65	YP_004300965.1	beta-glucosyl-HMC-alpha-glucosyltransferase[Aeromonasphage65]	398
NC_048827.1	Vibrio phage vB_VchM_Kuja	YP_009854084.1	beta-glucosyl-HMC-alpha-glucosyltransferase[VibriophagevB_VchM_Kuja]	446	YP_009854085.1	beta-glucosyl-HMC-alpha-glucosyltransferase[Vibrio phage vB_VchM_Kuja]	452

## Sheet: Supplementary Table S3
Supplementary Table S2: Distribution of glucosyltransferases among phages in the non-redundant (nr) NCBI GenBank database encoding at least one glucosyltransferase.
Genome_id	Scientific_name	Protein_id (group1)	Description (group1)	Length (group1)	Protein_id (group2)	Description (group2)	Length (group2)	Protein_id (group3)	Description (group3)	Length (group3)
NC_008515.1	Escherichia phage RB32				YP_803002.1	YP_803002.1 alpha-glucosyltransferase [Escherichia phage RB32]	400	YP_802983.1	YP_802983.1 beta-glucosyl-HMC-alpha-glucosyltransferase [Escherichia phage RB32]	280
NC_006938.1	Alphaproteobacteria phage PhiJL001							YP_223946.1	YP_223946.1 beta-glucosyl-HMC-alpha-glucosyltransferase [Alphaproteobacteria phage PhiJL001]	272
NC_070779.1	Salmonella phage KM16	YP_010843920.1	YP_010843920.1 beta-glucosyltransferase [Salmonella phage KM16]	358				YP_010843921.1	YP_010843921.1 beta-glucosyl-HMC-alpha-glucosyltransferase [Salmonella phage KM16]	278
NC_073376.1	Microbacterium phage Teamocil							YP_010752117.1	YP_010752117.1 glycosyltransferase [Microbacterium phage Teamocil]	246
NC_073375.1	Microbacterium phage Jayden							YP_010752020.1	YP_010752020.1 glycosyltransferase [Microbacterium phage Jayden]	246
NC_073374.1	Microbacterium phage Ariadne							YP_010751929.1	YP_010751929.1 glycosyltransferase [Microbacterium phage Ariadne]	246
NC_073371.1	Microbacterium phage ClearAsMud							YP_010751649.1	YP_010751649.1 glycosyltransferase [Microbacterium phage ClearAsMud]	246
NC_073370.1	Microbacterium phage Shotgun							YP_010751556.1	YP_010751556.1 glycosyltransferase [Microbacterium phage Shotgun]	246
NC_073369.1	Microbacterium phage Honeyfin							YP_010751465.1	YP_010751465.1 glycosyltransferase [Microbacterium phage Honeyfin]	246
NC_055713.1	Shigella phage KNP5				YP_010278184.1	YP_010278184.1 alpha-glucosyltransferase [Shigella phage KNP5]	400	YP_010278441.1	YP_010278441.1 beta-glucosyl-HMC-alpha-glucosyltransferase [Shigella phage KNP5]	280
NC_041919.1	Escherichia phage HP3				YP_010228898.1	YP_010228898.1 alpha-glucosyltransferase [Escherichia phage HP3]	400	YP_010228917.1	YP_010228917.1 beta-glucosyl-HMC-alpha-glucosyltransferase [Escherichia phage HP3]	280
NC_055831.1	Phage NBEco003				YP_010106183.1	YP_010106183.1 alpha-glucosyltransferase [Phage NBEco003]	400	YP_010106201.1	YP_010106201.1 beta-glucosyl-HMC-alpha-glucosyltransferase [Phage NBEco003]	280
NC_055780.1	Escherichia phage MLF4				YP_010099858.1	YP_010099858.1 alpha-glucosyltransferase [Escherichia phage MLF4]	400	YP_010099875.1	YP_010099875.1 beta-glucosyl-HMC-alpha-glucosyltransferase [Escherichia phage MLF4]	280
NC_055768.1	Klebsiella phage KP179				YP_010098630.1	YP_010098630.1 alpha-glucosyltransferase [Klebsiella phage KP179]	398	YP_010098643.1	YP_010098643.1 beta-glucosyl-HMC-alpha-glucosyltransferase [Klebsiella phage KP179]	278
NC_055748.1	Klebsiella phage Mineola				YP_010096025.1	YP_010096025.1 alpha-glucosyltransferase [Klebsiella phage Mineola]	416	YP_010096012.1	YP_010096012.1 beta-glucosyl-HMC-alpha-glucosyltransferase [Klebsiella phage Mineola]	278
NC_055741.1	Enterobacteria phage vB_EcoM_IME339				YP_010094620.1	YP_010094620.1 alpha-glucosyltransferase [Enterobacteria phage vB_EcoM_IME339]	400	YP_010094635.1	YP_010094635.1 beta-glucosyl-HMC-alpha-glucosyltransferase [Enterobacteria phage vB_EcoM_IME339]	280
NC_055739.1	Enterobacter phage myPSH1140	YP_010093938.1	YP_010093938.1 beta-glucosyltransferase [Enterobacter phage myPSH1140]	358				YP_010093939.1	YP_010093939.1 beta-glucosyl-HMC-alpha-glucosyltransferase [Enterobacter phage myPSH1140]	276
NC_055733.1	Aeromonas phage Ah1							YP_010092832.1	YP_010092832.1 beta-glucosyl-HMC-alpha-glucosyltransferase [Aeromonas phage Ah1]	399
NC_055726.1	Cronobacter phage Pet-CM3-4	YP_010091650.1	YP_010091650.1 beta-glucosyltransferase [Cronobacter phage Pet-CM3-4]	358				YP_010091651.1	YP_010091651.1 beta-glucosyl-HMC-alpha-glucosyltransferase [Cronobacter phage Pet-CM3-4]	276
NC_055724.1	Yersinia phage fPS-65				YP_010091367.1	YP_010091367.1 alpha-glucosyltransferase [Yersinia phage fPS-65]	400	YP_010091350.1	YP_010091350.1 beta-glucosyl-HMC-alpha-glucosyltransferase [Yersinia phage fPS-65]	280
NC_055723.1	Yersinia phage fPS-90				YP_010091095.1	YP_010091095.1 alpha-glucosyltransferase [Yersinia phage fPS-90]	400	YP_010091077.1	YP_010091077.1 beta-glucosyl-HMC-alpha-glucosyltransferase [Yersinia phage fPS-90]	280
NC_055715.1	Klebsiella phage KPV15				YP_010089358.1	YP_010089358.1 alpha-glucosyltransferase [Klebsiella phage KPV15]	398	YP_010089340.1	YP_010089340.1 beta-glucosyl-HMC-alpha-glucosyltransferase [Klebsiella phage KPV15]	278
NC_054945.1	Yersinia phage vB_YepM_ZN18				YP_010077565.1	YP_010077565.1 alpha-glucosyltransferase [Yersinia phage vB_YepM_ZN18]	400	YP_010077549.1	YP_010077549.1 beta-glucosyl-HMC-alpha-glucosyltransferase [Yersinia phage vB_YepM_ZN18]	280
NC_054944.1	Yersinia phage PYPS2T				YP_010077325.1	YP_010077325.1 alpha-glucosyltransferase [Yersinia phage PYPS2T]	400	YP_010077307.1	YP_010077307.1 beta-glucosyl-HMC-alpha-glucosyltransferase [Yersinia phage PYPS2T]	280
NC_054943.1	Yersinia phage fPS-2				YP_010076944.1	YP_010076944.1 alpha-glucosyltransferase [Yersinia phage fPS-2]	400	YP_010076928.1	YP_010076928.1 beta-glucosyl-HMC-alpha-glucosyltransferase [Yersinia phage fPS-2]	280
NC_054942.1	Shigella phage SH7				YP_010076678.1	YP_010076678.1 alpha-glucosyltransferase [Shigella phage SH7]	400	YP_010076662.1	YP_010076662.1 beta-glucosyl-HMC-alpha-glucosyltransferase [Shigella phage SH7]	280
NC_054941.1	Shigella phage Sf23				YP_010076533.1	YP_010076533.1 alpha-glucosyltransferase [Shigella phage Sf23]	400	YP_010076515.1	YP_010076515.1 beta-glucosyl-HMC-alpha-glucosyltransferase [Shigella phage Sf23]	280
NC_054939.1	Shigella phage CM8				YP_010075866.1	YP_010075866.1 alpha-glucosyltransferase [Shigella phage CM8]	400	YP_010075849.1	YP_010075849.1 beta-glucosyl-HMC-alpha-glucosyltransferase [Shigella phage CM8]	280
NC_054937.1	Salmonella phage pSe_SNUABM_01				YP_010075328.1	YP_010075328.1 alpha-glucosyltransferase [Salmonella phage pSe_SNUABM_01]	400	YP_010075311.1	YP_010075311.1 beta-glucosyl-HMC-alpha-glucosyltransferase [Salmonella phage pSe_SNUABM_01]	280
NC_054936.1	Salmonella phage SG1				YP_010075223.1	YP_010075223.1 alpha-glucosyltransferase [Salmonella phage SG1]	400	YP_010075207.1	YP_010075207.1 beta-glucosyl-HMC-alpha-glucosyltransferase [Salmonella phage SG1]	280
NC_054935.2	Escherichia phage YUEEL01				YP_010074784.1	YP_010074784.1 alpha-glucosyltransferase [Escherichia phage YUEEL01]	400	YP_010074765.1	YP_010074765.1 beta-glucosyl-HMC-alpha-glucosyltransferase [Escherichia phage YUEEL01]	280
NC_054934.1	Escherichia phage teqskov				YP_010074700.1	YP_010074700.1 alpha-glucosyltransferase [Escherichia phage teqskov]	400	YP_010074717.1	YP_010074717.1 beta-glucosyl-HMC-alpha-glucosyltransferase [Escherichia phage teqskov]	280
NC_054933.1	Escherichia phage teqhad				YP_010074266.1	YP_010074266.1 alpha-glucosyltransferase [Escherichia phage teqhad]	400	YP_010074247.1	YP_010074247.1 beta-glucosyl-HMC-alpha-glucosyltransferase [Escherichia phage teqhad]	280
NC_054932.1	Escherichia phage teqdroes				YP_010073961.1	YP_010073961.1 alpha-glucosyltransferase [Escherichia phage teqdroes]	400	YP_010073979.1	YP_010073979.1 beta-glucosyl-HMC-alpha-glucosyltransferase [Escherichia phage teqdroes]	280
NC_054931.1	Escherichia phage T2				YP_010073709.1	YP_010073709.1 alpha-glucosyltransferase [Escherichia phage T2]	400	YP_010073690.1	YP_010073690.1 beta-glucosyl-HMC-alpha-glucosyltransferase [Escherichia phage T2]	280
NC_054930.1	Escherichia phage PP01				YP_010073430.1	YP_010073430.1 alpha-glucosyltransferase [Escherichia phage PP01]	400	YP_010073412.1	YP_010073412.1 beta-glucosyl-HMC-alpha-glucosyltransferase [Escherichia phage PP01]	280
NC_054929.1	Escherichia phage PE37				YP_010073305.1	YP_010073305.1 alpha-glucosyltransferase [Escherichia phage PE37]	400	YP_010073323.1	YP_010073323.1 beta-glucosyl-HMC-alpha-glucosyltransferase [Escherichia phage PE37]	280
NC_054928.1	Escherichia phage vB_vPM_PD112				YP_010073001.1	YP_010073001.1 alpha-glucosyltransferase [Escherichia phage vB_vPM_PD112]	400	YP_010072986.1	YP_010072986.1 beta-glucosyl-HMC-alpha-glucosyltransferase [Escherichia phage vB_vPM_PD112]	280
NC_054927.1	Escherichia phage vB_EcoM_Ozark				YP_010072628.1	YP_010072628.1 alpha-glucosyltransferase [Escherichia phage vB_EcoM_Ozark]	400	YP_010072611.1	YP_010072611.1 beta-glucosyl-HMC-alpha-glucosyltransferase [Escherichia phage vB_EcoM_Ozark]	280
NC_054926.1	Escherichia phage vB_EcoM_OE5505				YP_010072348.1	YP_010072348.1 alpha-glucosyltransferase [Escherichia phage vB_EcoM_OE5505]	400	YP_010072328.1	YP_010072328.1 beta-glucosyl-HMC-alpha-glucosyltransferase [Escherichia phage vB_EcoM_OE5505]	280
NC_054925.1	Escherichia phage vB_EcoM_NBG2				YP_010072079.1	YP_010072079.1 alpha-glucosyltransferase [Escherichia phage vB_EcoM_NBG2]	400	YP_010072063.1	YP_010072063.1 beta-glucosyl-HMC-alpha-glucosyltransferase [Escherichia phage vB_EcoM_NBG2]	280
NC_054924.1	Escherichia phage vB_EcoM_Lutter				YP_010071806.1	YP_010071806.1 alpha-glucosyltransferase [Escherichia phage vB_EcoM_Lutter]	400	YP_010071787.1	YP_010071787.1 beta-glucosyl-HMC-alpha-glucosyltransferase [Escherichia phage vB_EcoM_Lutter]	280
NC_054923.1	Escherichia phage KIT03				YP_010071538.1	YP_010071538.1 alpha-glucosyltransferase [Escherichia phage KIT03]	400	YP_010071520.1	YP_010071520.1 beta-glucosyl-HMC-alpha-glucosyltransferase [Escherichia phage KIT03]	280
NC_054922.1	Escherichia phage vB_EcoM_KAW1E185				YP_010071265.1	YP_010071265.1 alpha-glucosyltransferase [Escherichia phage vB_EcoM_KAW1E185]	400	YP_010071246.1	YP_010071246.1 beta-glucosyl-HMC-alpha-glucosyltransferase [Escherichia phage vB_EcoM_KAW1E185]	280
NC_054921.1	Escherichia phage vB_EcoM_IME537				YP_010071099.1	YP_010071099.1 alpha-glucosyltransferase [Escherichia phage vB_EcoM_IME537]	400	YP_010071084.1	YP_010071084.1 beta-glucosyl-HMC-alpha-glucosyltransferase [Escherichia phage vB_EcoM_IME537]	282
NC_054920.1	Escherichia phage vB_EcoM_G9062				YP_010070715.1	YP_010070715.1 alpha-glucosyltransferase [Escherichia phage vB_EcoM_G9062]	400	YP_010070696.1	YP_010070696.1 beta-glucosyl-HMC-alpha-glucosyltransferase [Escherichia phage vB_EcoM_G9062]	280
NC_054919.1	Escherichia phage vB_EcoM_G4507				YP_010070440.1	YP_010070440.1 alpha-glucosyltransferase [Escherichia phage vB_EcoM_G4507]	400	YP_010070421.1	YP_010070421.1 beta-glucosyl-HMC-alpha-glucosyltransferase [Escherichia phage vB_EcoM_G4507]	280
NC_054918.1	Escherichia phage vB_EcoM_G4498				YP_010070160.1	YP_010070160.1 alpha-glucosyltransferase [Escherichia phage vB_EcoM_G4498]	400	YP_010070141.1	YP_010070141.1 beta-glucosyl-HMC-alpha-glucosyltransferase [Escherichia phage vB_EcoM_G4498]	280
NC_054917.1	Escherichia phage vB_EcoM_G50				YP_010069892.1	YP_010069892.1 alpha-glucosyltransferase [Escherichia phage vB_EcoM_G50]	400	YP_010069875.1	YP_010069875.1 beta-glucosyl-HMC-alpha-glucosyltransferase [Escherichia phage vB_EcoM_G50]	280
NC_054916.1	Escherichia phage vB_EcoM-G28				YP_010069627.1	YP_010069627.1 alpha-glucosyltransferase [Escherichia phage vB_EcoM-G28]	400	YP_010069608.1	YP_010069608.1 beta-glucosyl-HMC-alpha-glucosyltransferase [Escherichia phage vB_EcoM-G28]	280
NC_054915.1	Escherichia phage vB_EcoM_G8				YP_010069356.1	YP_010069356.1 alpha-glucosyltransferase [Escherichia phage vB_EcoM_G8]	400	YP_010069339.1	YP_010069339.1 beta-glucosyl-HMC-alpha-glucosyltransferase [Escherichia phage vB_EcoM_G8]	280
NC_054914.1	Escherichia phage vB_EcoM-fFiEco06				YP_010069082.1	YP_010069082.1 alpha-glucosyltransferase [Escherichia phage vB_EcoM-fFiEco06]	400	YP_010069065.1	YP_010069065.1 beta-glucosyl-HMC-alpha-glucosyltransferase [Escherichia phage vB_EcoM-fFiEco06]	280
NC_054912.1	Escherichia phage vB_EcoM_F1				YP_010068544.1	YP_010068544.1 alpha-glucosyltransferase [Escherichia phage vB_EcoM_F1]	400	YP_010068528.1	YP_010068528.1 beta-glucosyl-HMC-alpha-glucosyltransferase [Escherichia phage vB_EcoM_F1]	280
NC_054911.1	Escherichia phage ECO4				YP_010068297.1	YP_010068297.1 alpha-glucosyltransferase [Escherichia phage ECO4]	400	YP_010068279.1	YP_010068279.1 beta-glucosyl-HMC-alpha-glucosyltransferase [Escherichia phage ECO4]	280
NC_054909.1	Escherichia phage EC121				YP_010067747.1	YP_010067747.1 alpha-glucosyltransferase [Escherichia phage EC121]	400	YP_010067728.1	YP_010067728.1 beta-glucosyl-HMC-alpha-glucosyltransferase [Escherichia phage EC121]	280
NC_054908.1	Escherichia phage vB_EcoM_DalCa				YP_010067479.1	YP_010067479.1 alpha-glucosyltransferase [Escherichia phage vB_EcoM_DalCa]	400	YP_010067461.1	YP_010067461.1 beta-glucosyl-HMC-alpha-glucosyltransferase [Escherichia phage vB_EcoM_DalCa]	280
NC_054907.1	Enterobacteria phage T6				YP_010067213.1	YP_010067213.1 alpha-glucosyltransferase [Enterobacteria phage T6]	400	YP_010067197.1	YP_010067197.1 beta-glucosyl-HMC-alpha-glucosyltransferase [Enterobacteria phage T6]	279
NC_054906.1	Enterobacteria phage RB18				YP_010066942.1	YP_010066942.1 alpha-glucosyltransferase [Enterobacteria phage RB18]	400	YP_010066925.1	YP_010066925.1 beta-glucosyl-HMC-alpha-glucosyltransferase [Enterobacteria phage RB18]	280
NC_054905.1	Enterobacteria phage Kha5h				YP_010066734.1	YP_010066734.1 alpha-glucosyltransferase [Enterobacteria phage Kha5h]	400	YP_010066717.1	YP_010066717.1 beta-glucosyl-HMC-alpha-glucosyltransferase [Enterobacteria phage Kha5h]	280
NC_054904.1	Enterobacteria phage vB_EcoM_IME340				YP_010066592.1	YP_010066592.1 alpha-glucosyltransferase [Enterobacteria phage vB_EcoM_IME340]	400	YP_010066607.1	YP_010066607.1 beta-glucosyl-HMC-alpha-glucosyltransferase [Enterobacteria phage vB_EcoM_IME340]	280
NC_054903.1	Enterobacteria phage GiZh				YP_010066274.1	YP_010066274.1 alpha-glucosyltransferase [Enterobacteria phage GiZh]	400	YP_010066256.1	YP_010066256.1 beta-glucosyl-HMC-alpha-glucosyltransferase [Enterobacteria phage GiZh]	280
NC_054902.1	Enterobacteria phage Aplg8				YP_010066113.1	YP_010066113.1 alpha-glucosyltransferase [Enterobacteria phage Aplg8]	400	YP_010066095.1	YP_010066095.1 beta-glucosyl-HMC-alpha-glucosyltransferase [Enterobacteria phage Aplg8]	280
NC_054901.1	Citrobacter phage PhiZZ23				YP_010065704.1	YP_010065704.1 alpha-glucosyltransferase [Citrobacter phage PhiZZ23]	400	YP_010065685.1	YP_010065685.1 beta-glucosyl-HMC-alpha-glucosyltransferase [Citrobacter phage PhiZZ23]	280
NC_054900.1	Citrobacter phage PhiZZ6				YP_010065431.1	YP_010065431.1 alpha-glucosyltransferase [Citrobacter phage PhiZZ6]	400	YP_010065414.1	YP_010065414.1 beta-glucosyl-HMC-alpha-glucosyltransferase [Citrobacter phage PhiZZ6]	280
NC_054899.1	Citrobacter phage vB_CroM_CrRp10				YP_010065119.1	YP_010065119.1 alpha-glucosyltransferase [Citrobacter phage vB_CroM_CrRp10]	400	YP_010065366.1	YP_010065366.1 beta-glucosyl-HMC-alpha-glucosyltransferase [Citrobacter phage vB_CroM_CrRp10]	280
NC_051587.1	Mycobacterium phage Serendipitous							YP_009950055.1	YP_009950055.1 hypothetical protein I5G64_gp03 [Mycobacterium phage Serendipitous]	244
NC_049929.1	Microbacterium phage Teagan							YP_009908750.1	YP_009908750.1 glycosyltransferase [Microbacterium phage Teagan]	310
NC_049928.1	Microbacterium phage MonChoix							YP_009908684.1	YP_009908684.1 glycosyltransferase [Microbacterium phage MonChoix]	310
NC_049464.1	Serratia phage Muldoon	YP_009883757.1	YP_009883757.1 beta-glucosyltransferase [Serratia phage Muldoon]	350				YP_009883758.1	YP_009883758.1 beta-glucosyl-HMC-alpha-glucosyltransferase [Serratia phage Muldoon]	286
NC_049340.1	Tenacibaculum phage PTm1							YP_009873893.1	YP_009873893.1 beta-glucosyl-HMC-alpha-glucosyltransferase [Tenacibaculum phage PTm1]	471
NC_048827.1	Vibrio phage vB_VchM_Kuja							YP_009854085.1	YP_009854085.1 beta-glucosyl-HMC-alpha-glucosyltransferase [Vibrio phage vB_VchM_Kuja]	452
NC_048165.1	Microbacterium phage Fireman							YP_009820325.1	YP_009820325.1 glycosyltransferase [Microbacterium phage Fireman]	246
NC_048144.1	Microbacterium phage Schubert							YP_009818876.1	YP_009818876.1 glycosyltransferase [Microbacterium phage Schubert]	317
NC_048106.1	Synechococcus phage S-CBWM1							YP_009816367.1	YP_009816367.1 hypothetical protein HOU61_gp010 [Synechococcus phage S-CBWM1]	284
NC_047989.1	Microbacterium phage RobsFeet							YP_009802955.1	YP_009802955.1 glycosyltransferase [Microbacterium phage RobsFeet]	246
NC_047988.1	Microbacterium phage Metamorphoo							YP_009802855.1	YP_009802855.1 glycosyltransferase [Microbacterium phage Metamorphoo]	246
NC_047976.1	Microbacterium phage Paschalis							YP_009801932.1	YP_009801932.1 glycosyltransferase [Microbacterium phage Paschalis]	246
NC_047851.1	Brevibacterium phage LuckyBarnes							YP_009792214.1	YP_009792214.1 beta-glucosyl-HMC-alpha-glucosyltransferase [Brevibacterium phage LuckyBarnes]	258
NC_042111.1	Microbacterium phage Ilzat							YP_009623211.1	YP_009623211.1 glycosyltransferase [Microbacterium phage Ilzat]	310
NC_042110.1	Microbacterium phage Hamlet							YP_009623149.1	YP_009623149.1 glycosyltransferase [Microbacterium phage Hamlet]	310
NC_042078.1	Shigella phage Sf24				YP_009619268.1	YP_009619268.1 alpha-glucosyltransferase [Shigella phage Sf24]	400	YP_009619250.1	YP_009619250.1 beta-glucosyl-HMC-alpha-glucosyltransferase [Shigella phage Sf24]	280
NC_042077.1	Shigella phage Sf21				YP_009618872.1	YP_009618872.1 alpha-glucosyltransferase [Shigella phage Sf21]	400	YP_009618856.1	YP_009618856.1 beta-glucosyl-HMC-alpha-glucosyltransferase [Shigella phage Sf21]	280
NC_042067.1	Citrobacter phage CF1 ERZ-2017	YP_009618103.1	YP_009618103.1 beta-glucosyltransferase [Citrobacter phage CF1 ERZ-2017]	358				YP_009618104.1	YP_009618104.1 beta-glucosyl-HMC-alpha-glucosyltransferase [Citrobacter phage CF1 ERZ-2017]	279
NC_042044.1	Salmonella phage Melville	YP_009615519.1	YP_009615519.1 beta-glucosyltransferase [Salmonella phage Melville]	358				YP_009615520.1	YP_009615520.1 beta-glucosyl-HMC-alpha-glucosyltransferase [Salmonella phage Melville]	276
NC_042039.1	Shigella phage Sf22				YP_009614983.1	YP_009614983.1 alpha-glucosyltransferase [Shigella phage Sf22]	400	YP_009614967.1	YP_009614967.1 beta-glucosyl-HMC-alpha-glucosyltransferase [Shigella phage Sf22]	280
NC_031103.1	Escherichia phage vB_EcoM-UFV13				YP_009290328.1	YP_009290328.1 alpha-glucosyltransferase [Escherichia phage vB_EcoM-UFV13]	400	YP_009290311.1	YP_009290311.1 beta-glucosyl-HMC-alpha-glucosyltransferase [Escherichia phage vB_EcoM-UFV13]	280
NC_031095.1	Klebsiella phage PKO111				YP_009289494.1	YP_009289494.1 alpha-glucosyltransferase [Klebsiella phage PKO111]	398	YP_009289507.1	YP_009289507.1 beta-glucosyl-HMC-alpha-glucosyltransferase [Klebsiella phage PKO111]	278
NC_031087.1	Klebsiella phage vB_KpnM_KpV477				YP_009288730.1	YP_009288730.1 alpha-glucosyltransferase [Klebsiella phage vB_KpnM_KpV477]	398	YP_009288717.1	YP_009288717.1 beta-glucosyl-HMC-alpha-glucosyltransferase [Klebsiella phage vB_KpnM_KpV477]	278
NC_031085.1	Shigella phage SHBML-50-1				YP_009288429.1	YP_009288429.1 alpha-glucosyltransferase [Shigella phage SHBML-50-1]	400	YP_009288411.1	YP_009288411.1 beta-glucosyl-HMC-alpha-glucosyltransferase [Shigella phage SHBML-50-1]	280
NC_031065.1	Salmonella phage vB_SnwM_CGG4-1	YP_009286401.1	YP_009286401.1 beta-glucosyltransferase [Salmonella phage vB_SnwM_CGG4-1]	358				YP_009286402.1	YP_009286402.1 beta-glucosyl-HMC-alpha-glucosyltransferase [Salmonella phage vB_SnwM_CGG4-1]	276
NC_031047.1	Escherichia phage HY03				YP_009284128.1	YP_009284128.1 alpha-glucosyltransferase [Escherichia phage HY03]	400	YP_009284145.1	YP_009284145.1 beta-glucosyl-HMC-alpha-glucosyltransferase [Escherichia phage HY03]	280
NC_031030.2	Escherichia phage UFV-AREG1				YP_009281400.1	YP_009281400.1 alpha-glucosyltransferase [Escherichia phage UFV-AREG1]	400	YP_009281382.1	YP_009281382.1 beta-glucosyl-HMC-alpha-glucosyltransferase [Escherichia phage UFV-AREG1]	280
NC_031011.1	Shigella phage SHFML-26				YP_009279054.1	YP_009279054.1 alpha-glucosyltransferase [Shigella phage SHFML-26]	400	YP_009279038.1	YP_009279038.1 beta-glucosyl-HMC-alpha-glucosyltransferase [Shigella phage SHFML-26]	280
NC_030953.1	Shigella phage SHFML-11				YP_009277702.1	YP_009277702.1 alpha-glucosyltransferase [Shigella phage SHFML-11]	400	YP_009277685.1	YP_009277685.1 beta-glucosyl-HMC-alpha-glucosyltransferase [Shigella phage SHFML-11]	280
NC_028927.1	Escherichia phage slur02				YP_009210250.1	YP_009210250.1 alpha-glucosyltransferase [Escherichia phage slur02]	400	YP_009210234.1	YP_009210234.1 beta-glucosyl-HMC-alpha-glucosyltransferase [Escherichia phage slur02]	280
NC_028857.1	Citrobacter phage Merlin	YP_009203756.1	YP_009203756.1 beta-glucosyltransferase [Citrobacter phage Merlin]	326				YP_009203757.1	YP_009203757.1 beta-glucosyl-HMC-alpha-glucosyltransferase [Citrobacter phage Merlin]	276
NC_028780.1	Escherichia phage slur07				YP_009197391.1	YP_009197391.1 alpha-glucosyltransferase [Escherichia phage slur07]	400	YP_009197409.1	YP_009197409.1 beta-glucosyl-HMC-alpha-glucosyltransferase [Escherichia phage slur07]	280
NC_028742.1	Mycobacterium phage Baee							YP_009193458.1	YP_009193458.1 hypothetical protein AVJ28_gp03 [Mycobacterium phage Baee]	244
NC_028686.1	Klebsiella phage JD18				YP_009190615.1	YP_009190615.1 alpha-glucosyltransferase [Klebsiella phage JD18]	398	YP_009190602.1	YP_009190602.1 beta-glucosyl-HMC-alpha-glucosyltransferase [Klebsiella phage JD18]	259
NC_028448.1	Escherichia phage slur14				YP_009180835.1	YP_009180835.1 alpha-glucosyltransferase [Escherichia phage slur14]	400	YP_009180818.1	YP_009180818.1 beta-glucosyl-HMC-alpha-glucosyltransferase [Escherichia phage slur14]	280
NC_027983.1	Escherichia phage AR1				YP_009167872.1	YP_009167872.1 alpha-glucosyltransferase [Escherichia phage AR1]	400	YP_009167855.1	YP_009167855.1 beta-glucosyl-HMC-alpha-glucosyltransferase [Escherichia phage AR1]	280
NC_027404.1	Yersinia phage PST				YP_009153660.1	YP_009153660.1 alpha-glucosyltransferase [Yersinia phage PST]	400	YP_009153643.1	YP_009153643.1 beta-glucosyl-HMC-alpha-glucosyltransferase [Yersinia phage PST]	280
NC_027353.1	Yersinia phage phiD1				YP_009149302.1	YP_009149302.1 alpha-glucosyltransferase [Yersinia phage phiD1]	400	YP_009149284.1	YP_009149284.1 beta-glucosyl-HMC-alpha-glucosyltransferase [Yersinia phage phiD1]	280
NC_027349.1	Escherichia phage HY01				YP_009148507.1	YP_009148507.1 alpha-glucosyltransferase [Escherichia phage HY01]	400	YP_009148490.1	YP_009148490.1 beta-glucosyl-HMC-alpha-glucosyltransferase [Escherichia phage HY01]	280
NC_027344.1	Salmonella phage STML-198	YP_009148028.1	YP_009148028.1 beta-glucosyltransferase [Salmonella phage STML-198]	358				YP_009148029.1	YP_009148029.1 beta-glucosyl-HMC-alpha-glucosyltransferase [Salmonella phage STML-198]	276
NC_027331.1	Citrobacter phage Moon	YP_009146477.1	YP_009146477.1 beta-glucosyltransferase [Citrobacter phage Moon]	358				YP_009146478.1	YP_009146478.1 beta-glucosyl-HMC-alpha-glucosyltransferase [Citrobacter phage Moon]	276
NC_026607.2	Salmonella phage STP4-a	YP_009126243.1	YP_009126243.1 beta-glucosyltransferase [Salmonella phage STP4-a]	358				YP_009126244.1	YP_009126244.1 beta-glucosyl-HMC-alpha-glucosyltransferase [Salmonella phage STP4-a]	276
NC_025829.1	Shigella phage pSs-1				YP_009110878.1	YP_009110878.1 alpha-glucosyltransferase [Shigella phage pSs-1]	400	YP_009110862.1	YP_009110862.1 beta-glucosyl-HMC-alpha-glucosyltransferase [Shigella phage pSs-1]	280
NC_025449.1	Escherichia phage ECML-134				YP_009102534.1	YP_009102534.1 alpha-glucosyltransferase [Escherichia phage ECML-134]	400	YP_009102517.1	YP_009102517.1 beta-glucosyl-HMC-alpha-glucosyltransferase [Escherichia phage ECML-134]	280
NC_025448.1	Enterobacteria phage RB27				YP_009102266.1	YP_009102266.1 alpha-glucosyltransferase [Enterobacteria phage RB27]	400	YP_009102248.1	YP_009102248.1 beta-glucosyl-HMC-alpha-glucosyltransferase [Enterobacteria phage RB27]	280
NC_025419.1	Escherichia phage RB3				YP_009098445.1	YP_009098445.1 alpha-glucosyltransferase [Escherichia phage RB3]	400	YP_009098428.1	YP_009098428.1 beta-glucosyl-HMC-alpha-glucosyltransferase [Escherichia phage RB3]	280
NC_024125.2	Escherichia phage vB_EcoM_112				YP_009030668.1	YP_009030668.1 alpha-glucosyltransferase [Escherichia phage vB_EcoM_112]	400	YP_009030650.1	YP_009030650.1 beta-glucosyl-HMC-alpha-glucosyltransferase [Escherichia phage vB_EcoM_112]	280
NC_024121.1	Serratia phage PS2	YP_009030087.1	YP_009030087.1 beta-glucosyltransferase [Serratia phage PS2]	350				YP_009030088.1	YP_009030088.1 beta-glucosyl-HMC-alpha-glucosyltransferase [Serratia phage PS2]	286
NC_023701.1	Mycobacterium phage Acadian							YP_009013361.1	YP_009013361.1 hypothetical protein CM14_gp03 [Mycobacterium phage Acadian]	244
NC_023561.1	Enterobacter phage PG7	YP_009005302.1	YP_009005302.1 beta-glucosyltransferase [Enterobacter phage PG7]	358				YP_009005303.1	YP_009005303.1 beta-glucosyl-HMC-alpha-glucosyltransferase [Enterobacter phage PG7]	276
NC_020416.1	Salmonella phage vB_SenM-S16	YP_007501076.1	YP_007501076.1 beta-glucosyltransferase [Salmonella phage vB_SenM-S16]	358				YP_007501077.1	YP_007501077.1 beta-glucosyl-HMC-alpha-glucosyltransferase [Salmonella phage vB_SenM-S16]	278
NC_019505.1	Escherichia phage wV7				YP_007004802.1	YP_007004802.1 alpha-glucosyltransferase [Escherichia phage wV7]	400	YP_007004785.1	YP_007004785.1 beta-glucosyl-HMC-alpha-glucosyltransferase [Escherichia phage wV7]	280
NC_019503.1	Escherichia phage ime09				YP_007004443.1	YP_007004443.1 alpha-glucosyltransferase [Escherichia phage ime09]	400	YP_007004427.1	YP_007004427.1 beta-glucosyl-HMC-alpha-glucosyltransferase [Escherichia phage ime09]	280
NC_019399.1	Escherichia phage vB_EcoM_ACG-C40				YP_006986613.1	YP_006986613.1 alpha-glucosyltransferase [Escherichia phage vB_EcoM_ACG-C40]	400	YP_006986593.1	YP_006986593.1 beta-glucosyl-HMC-alpha-glucosyltransferase [Escherichia phage vB_EcoM_ACG-C40]	280
NC_018272.1	Nonlabens phage P12024L							YP_006560426.1	YP_006560426.1 beta-glucosyl-HMC-alpha-glucosyltransferase [Nonlabens phage P12024L]	252
NC_015457.1	Shigella phage Shfl2				YP_004414960.1	YP_004414960.1 alpha-glucosyltransferase [Shigella phage Shfl2]	400	YP_004414944.1	YP_004414944.1 beta-glucosyl-HMC-alpha-glucosyltransferase [Shigella phage Shfl2]	280
NC_015251.1	Aeromonas phage 65							YP_004300965.1	YP_004300965.1 beta-glucosyl-HMC-alpha-glucosyltransferase [Aeromonas phage 65]	398
NC_014662.1	Enterobacter phage CC31	YP_004009897.1	YP_004009897.1 beta-glucosyltransferase [Enterobacter phage CC31]	358				YP_004009898.1	YP_004009898.1 beta-glucosyl-HMC-alpha-glucosyltransferase [Enterobacter phage CC31]	278
NC_014636.1	Aeromonas phage phiAS5							YP_003969507.1	YP_003969507.1 beta-glucosyl-HMC-alpha-glucosyltransferase [Aeromonas phage phiAS5]	399
NC_012638.1	Escherichia phage RB14				YP_002854395.1	YP_002854395.1 alpha-glucosyltransferase [Escherichia phage RB14]	400	YP_002854377.1	YP_002854377.1 beta-glucosyl-HMC-alpha-glucosyltransferase [Escherichia phage RB14]	280
NC_012635.1	Enterobacteria phage RB51				YP_002854018.1	YP_002854018.1 alpha-glucosyltransferase [Enterobacteria phage RB51]	400	YP_002853998.1	YP_002853998.1 beta-glucosyl-HMC-alpha-glucosyltransferase [Enterobacteria phage RB51]	280
NC_010811.2	Ralstonia phage phiRSL1							YP_001950116.1	YP_001950116.1 beta-glucosyl-HMC-alpha-glucosyltransferase [Ralstonia phage phiRSL1]	312
PQ571308.1	Shigella phage SF2-1				XPO97828.1	XPO97828.1 alpha-glucosyltransferase [Shigella phage SF2-1]	400	XPO97843.1	XPO97843.1 beta-glucosyl-HMC-alpha-glucosyltransferase [Shigella phage SF2-1]	280
PV102577.1	Escherichia phage vB_EcoM_BMB16				XPO54603.1	XPO54603.1 a-gt alpha glucosyl transferase [Escherichia phage vB_EcoM_BMB16]	400	XPO54587.1	XPO54587.1 glucosyl transferase [Escherichia phage vB_EcoM_BMB16]	280
PQ824230.1	Enterobacter phage vB_Ecl_id4496	XPN62818.1	XPN62818.1 hypothetical protein CECIECGE_00122 [Enterobacter phage vB_Ecl_id4496]	358				XPN62817.1	XPN62817.1 hypothetical protein CECIECGE_00121 [Enterobacter phage vB_Ecl_id4496]	276
PQ799574.1	Escherichia phage vB_EcoM_Maryam				XPN57746.1	XPN57746.1 alpha-glucosyltransferase [Escherichia phage vB_EcoM_Maryam]	400	XPN57808.1	XPN57808.1 glucosyl transferase [Escherichia phage vB_EcoM_Maryam]	280
PQ615101.1	Shigella phage SP21535				XPN41109.1	XPN41109.1 DNA alpha-glucosyltransferase [Shigella phage SP21535]	400	XPN41125.1	XPN41125.1 hypothetical protein [Shigella phage SP21535]	280
PQ821890.1	Proteus phage ABTNLPp2	XPH71277.1	XPH71277.1 beta glucosyl transferase [Proteus phage ABTNLPp2]	358				XPH71278.1	XPH71278.1 glucosyl transferase [Proteus phage ABTNLPp2]	276
PV019367.1	Enterobacter phage vB_ECC_CW742	XPA09225.1	XPA09225.1 beta-glucosyltransferase [Enterobacter phage vB_ECC_CW742]	358				XPA09226.1	XPA09226.1 beta-glucosyl-HMC-alpha-glucosyltransferase [Enterobacter phage vB_ECC_CW742]	278
OR222645.1	Caudoviricetes sp.							XOR16326.1	XOR16326.1 MAG: hypothetical protein [Caudoviricetes sp.]	287
OR221711.1	Caudoviricetes sp.							XOQ95097.1	XOQ95097.1 MAG: beta-glucosyl-HMC-alpha-glucosyl-transferase, partial [Caudoviricetes sp.]	211
PQ642267.1	Shigella phage SH-2				XOF09991.1	XOF09991.1 hypothetical protein [Shigella phage SH-2]	400	XOF09974.1	XOF09974.1 hypothetical protein [Shigella phage SH-2]	280
PQ642265.1	Raoultella phage Ra_O-2				XOF09640.1	XOF09640.1 hypothetical protein [Raoultella phage Ra_O-2]	417	XOF09626.1	XOF09626.1 hypothetical protein [Raoultella phage Ra_O-2]	278
PQ642264.1	Escherichia phage OES_C-3				XOF09344.1	XOF09344.1 hypothetical protein [Escherichia phage OES_C-3]	400	XOF09326.1	XOF09326.1 hypothetical protein [Escherichia phage OES_C-3]	280
PQ646404.1	Caudoviricetes sp.							XOE98622.1	XOE98622.1 MAG: beta-glucosyl-HMC-alpha-glucosyltransferase [Caudoviricetes sp.]	253
PQ666541.1	Shigella phage sb3				XOD32092.1	XOD32092.1 DNA alpha-glucosyltransferase [Shigella phage sb3]	400	XOD32077.1	XOD32077.1 hypothetical protein FNPIJPCJ_00054 [Shigella phage sb3]	280
PQ666540.1	Shigella phage sb2				XOD31836.1	XOD31836.1 DNA alpha-glucosyltransferase [Shigella phage sb2]	400	XOD31822.1	XOD31822.1 hypothetical protein JBJIEOBG_00053 [Shigella phage sb2]	280
PQ666539.1	Shigella phage sb1				XOD31557.1	XOD31557.1 DNA alpha-glucosyltransferase [Shigella phage sb1]	400	XOD31541.1	XOD31541.1 hypothetical protein DNAMLKGI_00057 [Shigella phage sb1]	280
PP738792.1	Klebsiella phage vB_KpnM_SmallBear_ER8				XNS48185.1	XNS48185.1 alpha-glucosyltransferase [Klebsiella phage vB_KpnM_SmallBear_ER8]	398	XNS48171.1	XNS48171.1 beta-glucosyl-HMC-alpha-glucosyltransferase [Klebsiella phage vB_KpnM_SmallBear_ER8]	280
PP738776.1	Klebsiella phage vB_KpnM_Hyena_ER38				XNS44835.1	XNS44835.1 alpha-glucosyltransferase [Klebsiella phage vB_KpnM_Hyena_ER38]	398	XNS44822.1	XNS44822.1 beta-glucosyl-HMC-alpha-glucosyltransferase [Klebsiella phage vB_KpnM_Hyena_ER38]	278
PP738764.1	Klebsiella phage vB_KpnM_Shark_ER15				XNS42692.1	XNS42692.1 alpha-glucosyltransferase [Klebsiella phage vB_KpnM_Shark_ER15]	398	XNS42679.1	XNS42679.1 beta-glucosyl-HMC-alpha-glucosyltransferase [Klebsiella phage vB_KpnM_Shark_ER15]	278
PP738762.1	Klebsiella phage vB_KpnM_Wolf_ER13				XNS42172.1	XNS42172.1 alpha-glucosyltransferase [Klebsiella phage vB_KpnM_Wolf_ER13]	429	XNS42160.1	XNS42160.1 beta-glucosyl-HMC-alpha-glucosyltransferase [Klebsiella phage vB_KpnM_Wolf_ER13]	280
PP738760.1	Klebsiella phage vB_KpnM_Lion_ER11				XNS41658.1	XNS41658.1 alpha-glucosyltransferase [Klebsiella phage vB_KpnM_Lion_ER11]	398	XNS41645.1	XNS41645.1 beta-glucosyl-HMC-alpha-glucosyltransferase [Klebsiella phage vB_KpnM_Lion_ER11]	280
PP925839.1	Escherichia phage PinkRuby				XNS39680.1	XNS39680.1 alpha-glucosyltransferase [Escherichia phage PinkRuby]	400	XNS39661.1	XNS39661.1 beta-glucosyl-HMC-alpha-glucosyltransferase [Escherichia phage PinkRuby]	280
PP925831.1	Escherichia phage Pinarejo				XNS38434.1	XNS38434.1 alpha-glucosyltransferase [Escherichia phage Pinarejo]	400	XNS38413.1	XNS38413.1 beta-glucosyl-HMC-alpha-glucosyltransferase [Escherichia phage Pinarejo]	280
PQ657821.1	Klebsiella phage Roth77				XNO98678.1	XNO98678.1 DNA alpha-glucosyltransferase [Klebsiella phage Roth77]	398	XNO98663.1	XNO98663.1 glycosyltransferase like family 2 [Klebsiella phage Roth77]	278
PQ657793.1	Klebsiella phage Roth20				XNO93199.1	XNO93199.1 DNA alpha-glucosyltransferase [Klebsiella phage Roth20]	398	XNO93187.1	XNO93187.1 glycosyltransferase like family 2 [Klebsiella phage Roth20]	280
PQ657791.1	Klebsiella phage Roth17				XNO92613.1	XNO92613.1 DNA alpha-glucosyltransferase [Klebsiella phage Roth17]	398	XNO92600.1	XNO92600.1 glycosyltransferase like family 2 [Klebsiella phage Roth17]	280
PQ657790.1	Klebsiella phage Roth16				XNO92314.1	XNO92314.1 DNA alpha-glucosyltransferase [Klebsiella phage Roth16]	398	XNO92302.1	XNO92302.1 glycosyltransferase like family 2 [Klebsiella phage Roth16]	280
PQ657786.1	Klebsiella phage Roth04				XNO91761.1	XNO91761.1 DNA alpha-glucosyltransferase [Klebsiella phage Roth04]	398	XNO91746.1	XNO91746.1 glycosyltransferase like family 2 [Klebsiella phage Roth04]	278
PQ657785.1	Klebsiella phage Roth01				XNO91469.1	XNO91469.1 DNA alpha-glucosyltransferase [Klebsiella phage Roth01]	398	XNO91457.1	XNO91457.1 glycosyltransferase like family 2 [Klebsiella phage Roth01]	280
PQ493298.1	Escherichia phage EPIMAM01				XMR90091.1	XMR90091.1 DNA alpha-glucosyltransferase [Escherichia phage EPIMAM01]	400	XMR90075.1	XMR90075.1 hypothetical protein EPIMAM01_00042 [Escherichia phage EPIMAM01]	280
PQ368522.1	Klebsiella phage Mexia				XMN00513.1	XMN00513.1 alpha glycosyl transferase [Klebsiella phage Mexia]	416	XMN00499.1	XMN00499.1 putative glucosyl-transferase protein [Klebsiella phage Mexia]	278
PQ510734.1	Escherichia phage A6-6				XLZ96396.1	XLZ96396.1 alpha glucosyl transferase [Escherichia phage A6-6]	400	XLZ96413.1	XLZ96413.1 glucosyl transferase [Escherichia phage A6-6]	280
PQ438391.1	Escherichia phage vB_Eco_T-01				XLZ16549.1	XLZ16549.1 alpha-glucosyltransferase [Escherichia phage vB_Eco_T-01]	400	XLZ16569.1	XLZ16569.1 beta-glucosyl-HMC-alpha-glucosyltransferase [Escherichia phage vB_Eco_T-01]	280
PQ589834.1	Citrobacter phage Ursula	XLZ16076.1	XLZ16076.1 beta-glucosyltransferase [Citrobacter phage Ursula]	357				XLZ16077.1	XLZ16077.1 beta-glucosyl-HMC-alpha-glucosyltransferase [Citrobacter phage Ursula]	278
PQ471460.1	Escherichia phage vB_EcoM_JE01				XLW52496.1	XLW52496.1 a-gt alpha glucosyl transferase [Escherichia phage vB_EcoM_JE01]	400	XLW52512.1	XLW52512.1 glucosyl transferase [Escherichia phage vB_EcoM_JE01]	280
PQ564427.1	Raoultella phage Ra_O-1							XLQ31190.1	XLQ31190.1 hypothetical protein R2_14 [Raoultella phage Ra_O-1]	278
PQ356294.1	Escherichia phage Ec_YwIITB1				XLQ29490.1	XLQ29490.1 DNA alpha-glucosyltransferase [Escherichia phage Ec_YwIITB1]	400	XLQ29475.1	XLQ29475.1 hypothetical protein BINOBNEL_00054 [Escherichia phage Ec_YwIITB1]	280
PQ678658.1	Klebsiella phage phiA85				XLL26449.1	XLL26449.1 alpha-glucosyltransferase [Klebsiella phage phiA85]	398	XLL26462.1	XLL26462.1 putative glucosyltransferase protein [Klebsiella phage phiA85]	278
PQ657784.1	Escherichia phage EPIMRB01				XLL18397.1	XLL18397.1 DNA alpha-glucosyltransferase [Escherichia phage EPIMRB01]	400	XLL18381.1	XLL18381.1 hypothetical protein EPIMRB01_00041 [Escherichia phage EPIMRB01]	280
PQ553088.1	Escherichia phage OES_C-1				XKC22875.1	XKC22875.1 hypothetical protein EC_223 [Escherichia phage OES_C-1]	400	XKC22858.1	XKC22858.1 hypothetical protein EC_206 [Escherichia phage OES_C-1]	280
PQ362681.1	Microbacterium phage StirfryIV							XIJ70636.1	XIJ70636.1 glycosyltransferase [Microbacterium phage StirfryIV]	310
PQ306550.1	Klebsiella phage KSKp				XHH74864.1	XHH74864.1 DNA alpha-glucosyltransferase [Klebsiella phage KSKp]	398	XHH74877.1	XHH74877.1 hypothetical protein KSKp_00223 [Klebsiella phage KSKp]	278
PQ303785.1	Escherichia phage LYE-01				XHG84185.1	XHG84185.1 hypothetical protein YSX_83 [Escherichia phage LYE-01]	400	XHG84202.1	XHG84202.1 hypothetical protein YSX_100 [Escherichia phage LYE-01]	280
PP723049.1	Klebsiella phage vB_Kpn529046-KEN25_1				XHB24444.1	XHB24444.1 alpha-glucosyltransferase [Klebsiella phage vB_Kpn529046-KEN25_1]	398	XHB24432.1	XHB24432.1 beta-glucosyl-HMC-alpha-glucosyltransferase [Klebsiella phage vB_Kpn529046-KEN25_1]	278
PP723048.1	Klebsiella phage vB_Kpn529046-KEN25_2				XHB24147.1	XHB24147.1 alpha-glucosyltransferase [Klebsiella phage vB_Kpn529046-KEN25_2]	398	XHB24135.1	XHB24135.1 beta-glucosyl-HMC-alpha-glucosyltransferase [Klebsiella phage vB_Kpn529046-KEN25_2]	278
PP723047.1	Klebsiella phage vB_Kpn529046-KEN37				XHB23858.1	XHB23858.1 alpha-glucosyltransferase [Klebsiella phage vB_Kpn529046-KEN37]	398	XHB23846.1	XHB23846.1 beta-glucosyl-HMC-alpha-glucosyltransferase [Klebsiella phage vB_Kpn529046-KEN37]	278
PP723046.1	Klebsiella phage vB_Kpn529046-KEN39				XHB23565.1	XHB23565.1 alpha-glucosyltransferase [Klebsiella phage vB_Kpn529046-KEN39]	398	XHB23553.1	XHB23553.1 beta-glucosyl-HMC-alpha-glucosyltransferase [Klebsiella phage vB_Kpn529046-KEN39]	280
PQ096442.1	Enterobacter phage EnC07	XFC54135.1	XFC54135.1 beta glucosyl transferase [Enterobacter phage EnC07]	358				XFC54136.1	XFC54136.1 glucosyl transferase [Enterobacter phage EnC07]	276
PQ096440.1	Enterobacter phage EnA02	XFC53565.1	XFC53565.1 hypothetical protein EnA02_0039 [Enterobacter phage EnA02]	358				XFC53566.1	XFC53566.1 glucosyl transferase [Enterobacter phage EnA02]	276
PQ096439.1	Enterobacter phage EnC15	XFC53281.1	XFC53281.1 beta glucosyl transferase [Enterobacter phage EnC15]	358				XFC53282.1	XFC53282.1 glucosyl transferase [Enterobacter phage EnC15]	276
PQ140450.1	Enterobacter phage vB_EluP_RZH	XFC52872.1	XFC52872.1 beta glucosyl transferase [Enterobacter phage vB_EluP_RZH]	358				XFC52871.1	XFC52871.1 glucosyl transferase [Enterobacter phage vB_EluP_RZH]	278
PQ182780.1	Klebsiella phage vB_Kp_M198				XFC50360.1	XFC50360.1 alpha-glucosyltransferase [Klebsiella phage vB_Kp_M198]	398	XFC50347.1	XFC50347.1 glycosyltransferase [Klebsiella phage vB_Kp_M198]	278
PQ202989.1	Microbacterium phage Acosta							XER96477.1	XER96477.1 glycosyltransferase [Microbacterium phage Acosta]	311
PQ181262.1	Raoultella phage vB_Ro_M12a				XEO41215.1	XEO41215.1 alpha-glucosyltransferase [Raoultella phage vB_Ro_M12a]	416	XEO41202.1	XEO41202.1 beta-glucosyl-HMC-alpha-glucosyltransferase [Raoultella phage vB_Ro_M12a]	280
PP978889.1	Microbacterium phage Agente005							XEN22779.1	XEN22779.1 glycosyltransferase [Microbacterium phage Agente005]	310
PP978865.1	Microbacterium phage FarmerDoug							XEN20589.1	XEN20589.1 glycosyltransferase [Microbacterium phage FarmerDoug]	310
PP978818.1	Microbacterium phage GreenIvy							XEN16696.1	XEN16696.1 glycosyltransferase [Microbacterium phage GreenIvy]	312
PP978776.1	Microbacterium phage HankSprout							XEN12997.1	XEN12997.1 glycosyltransferase [Microbacterium phage HankSprout]	310
PQ154968.1	Raoultella phage vB_Rp_M21a				XEM82672.1	XEM82672.1 alpha-glucosyltransferase [Raoultella phage vB_Rp_M21a]	398	XEM82659.1	XEM82659.1 beta-glucosyl-HMC-alpha-glucosyltransferase [Raoultella phage vB_Rp_M21a]	280
PP444688.1	Klebsiella phage vB_KM5a1-KLB8				XDQ99362.1	XDQ99362.1 DNA alpha-glucosyltransferase [Klebsiella phage vB_KM5a1-KLB8]	416	XDQ99349.1	XDQ99349.1 beta-glucosyl-HMC-alpha-glucosyl-transferase protein [Klebsiella phage vB_KM5a1-KLB8]	280
PP442064.1	Klebsiella phage Phi_KR8				XDQ96699.1	XDQ96699.1 DNA alpha-glucosyltransferase [Klebsiella phage Phi_KR8]	398	XDQ96442.1	XDQ96442.1 hypothetical protein BCGALACO_00007 [Klebsiella phage Phi_KR8]	278
PP442063.1	Klebsiella phage Phi_KR1				XDQ96430.1	XDQ96430.1 DNA alpha-glucosyltransferase [Klebsiella phage Phi_KR1]	398	XDQ96180.1	XDQ96180.1 hypothetical protein JOKLHMMP_00007 [Klebsiella phage Phi_KR1]	278
PP987310.1	Salmonella phage Manna				XDJ03553.1	XDJ03553.1 alpha glucosyl transferase [Salmonella phage Manna]	400	XDJ03536.1	XDJ03536.1 glycosyl transferase [Salmonella phage Manna]	280
PP942088.1	Salmonella phage vB_SenS_Jbel				XDG31059.1	XDG31059.1 alpha-glucosyltransferase [Salmonella phage vB_SenS_Jbel]	400	XDG31043.1	XDG31043.1 hypothetical protein [Salmonella phage vB_SenS_Jbel]	280
PP889492.1	Klebsiella phage phi1_146043				XCO40547.1	XCO40547.1 alpha-glucosyltransferase [Klebsiella phage phi1_146043]	398	XCO40535.1	XCO40535.1 beta-glucosyl-HMC-alpha-glucosyltransferase [Klebsiella phage phi1_146043]	280
PP750965.1	Microbacterium phage Crisis							XCH43605.1	XCH43605.1 glycosyltransferase [Microbacterium phage Crisis]	246
PP763431.1	Microbacterium phage Merry							XBN42141.1	XBN42141.1 hypothetical protein [Microbacterium phage Merry]	246
PP725415.1	Microbacterium phage Ganandorf							XBA13929.1	XBA13929.1 glycosyltransferase [Microbacterium phage Ganandorf]	246
PP400788.1	Escherichia phage FL33				XAO17337.1	XAO17337.1 a-gt alpha glucosyl transferase [Escherichia phage FL33]	400	XAO17318.1	XAO17318.1 glucosyl transferase [Escherichia phage FL33]	280
PP400787.1	Escherichia phage FL23				XAO16873.1	XAO16873.1 a-gt alpha glucosyl transferase [Escherichia phage FL23]	400	XAO16892.1	XAO16892.1 glucosyl transferase [Escherichia phage FL23]	280
PP738980.1	Salmonella phage F13076				XAN63837.1	XAN63837.1 alpha-glucosyltransferase [Salmonella phage F13076]	400	XAN63857.1	XAN63857.1 beta-glucosyl-HMC-alpha-glucosyltransferase [Salmonella phage F13076]	280
PP526941.1	Escherichia phage vB_EcoM_ECO78				XAH00722.1	XAH00722.1 glucosyltransferase [Escherichia phage vB_EcoM_ECO78]	400	XAH00964.1	XAH00964.1 glucosyltransferase [Escherichia phage vB_EcoM_ECO78]	280
PP355091.1	Escherichia phage 235Ecol030PP				WZX06307.1	WZX06307.1 DNA alpha-glucosyltransferase [Escherichia phage 235Ecol030PP]	400	WZX06290.1	WZX06290.1 beta-glucosyl-HMC-alpha-glucosyltransferase [Escherichia phage 235Ecol030PP]	280
PP355090.1	Escherichia phage 232Ecol030PP				WZX06042.1	WZX06042.1 DNA alpha-glucosyltransferase [Escherichia phage 232Ecol030PP]	400	WZX06024.1	WZX06024.1 beta-glucosyl-HMC-alpha-glucosyltransferase [Escherichia phage 232Ecol030PP]	280
OR753410.1	Enterobacter phage vB_EclM_AS6	WZK93110.1	WZK93110.1 beta glucosyl transferase [Enterobacter phage vB_EclM_AS6]	358				WZK93111.1	WZK93111.1 glucosyl transferase [Enterobacter phage vB_EclM_AS6]	278
PP359696.1	Escherichia phage Ge15				WZE64636.1	WZE64636.1 alpha glucosyl transferase [Escherichia phage Ge15]	400	WZE64651.1	WZE64651.1 alpha-glucosyl-transferase [Escherichia phage Ge15]	280
PP597396.1	Erwinia phage COW86c	WZB37496.1	WZB37496.1 beta-glucosyltransferase [Erwinia phage COW86c]	358				WZB37497.1	WZB37497.1 beta-glucosyl-HMC-alpha-glucosyl-transferase [Erwinia phage COW86c]	276
OR999189.1	Enterobacteria phage P922				WYD66518.1	WYD66518.1 putative alpha-glucosyl-transferase [Enterobacteria phage P922]	400	WYD66535.1	WYD66535.1 glucosyl transferase [Enterobacteria phage P922]	280
OR958571.1	Escherichia phage 121/2022-2B				WWY65676.1	WWY65676.1 alpha-glucosyltransferase [Escherichia phage 121/2022-2B]	400	WWY65656.1	WWY65656.1 beta-glucosyl-HMC-alpha-glucosyltransferase [Escherichia phage 121/2022-2B]	280
PP328843.1	Escherichia phage 215Ecol030PP				WWT42628.1	WWT42628.1 DNA alpha-glucosyltransferase [Escherichia phage 215Ecol030PP]	400	WWT42611.1	WWT42611.1 beta-glucosyl-HMC-alpha-glucosyltransferase [Escherichia phage 215Ecol030PP]	280
PP355767.1	Klebsiella phage vB_Kpn_AM_K5				WWS24759.1	WWS24759.1 hypothetical protein vBKpnAMK5_00061 [Klebsiella phage vB_Kpn_AM_K5]	416	WWS24771.1	WWS24771.1 hypothetical protein vBKpnAMK5_00073 [Klebsiella phage vB_Kpn_AM_K5]	278
PP355765.1	Klebsiella phage vB_Kpn_AM_K3				WWS24081.1	WWS24081.1 hypothetical protein vBKpnAMK3_00120 [Klebsiella phage vB_Kpn_AM_K3]	416	WWS24069.1	WWS24069.1 hypothetical protein vBKpnAMK3_00108 [Klebsiella phage vB_Kpn_AM_K3]	278
PP355764.1	Klebsiella phage vB_Kpn_AM_K2				WWS23741.1	WWS23741.1 hypothetical protein vBKpnAMK2_00076 [Klebsiella phage vB_Kpn_AM_K2]	398	WWS23728.1	WWS23728.1 hypothetical protein vBKpnAMK2_00063 [Klebsiella phage vB_Kpn_AM_K2]	278
PP350798.1	Klebsiella phage KP01				WWS23142.1	WWS23142.1 DNA alpha-glucosyltransferase [Klebsiella phage KP01]	398	WWS23154.1	WWS23154.1 hypothetical protein PBAHNIPP_00033 [Klebsiella phage KP01]	278
PP274704.1	Escherichia phage ECp13				WWE96847.1	WWE96847.1 DNA alpha-glucosyltransferase [Escherichia phage ECp13]	400	WWE96861.1	WWE96861.1 hypothetical protein LHLCCAPJ_00187 [Escherichia phage ECp13]	280
PP216085.1	Escherichia phage vB_EcoM_HZ_ZJUN4				WVX92747.1	WVX92747.1 alpha-glucosyltransferase [Escherichia phage vB_EcoM_HZ_ZJUN4]	394	WVX92763.1	WVX92763.1 beta-glucosyl-HMC-alpha-glucosyltransferase [Escherichia phage vB_EcoM_HZ_ZJUN4]	280
PP212877.1	Aeromonas phage PS49	WVT33143.1	WVT33143.1 hypothetical protein PS49_39 [Aeromonas phage PS49]	358				WVT33144.1	WVT33144.1 hypothetical protein PS49_40 [Aeromonas phage PS49]	276
OR880646.1	Escherichia phage ECP2301				WVH02063.1	WVH02063.1 alpha glucosyl transferase [Escherichia phage ECP2301]	400	WVH02046.1	WVH02046.1 beta-glucosyl-HMC-alpha-glucosyltransferase [Escherichia phage ECP2301]	280
OR906198.1	Escherichia phage BP32				WRQ07341.1	WRQ07341.1 DNA alpha-glucosyltransferase [Escherichia phage BP32]	400	WRQ07358.1	WRQ07358.1 beta-glucosyl-HMC-alpha-glucosyl-transferase [Escherichia phage BP32]	280
OR995200.1	Escherichia phage JY01				WRO06395.1	WRO06395.1 alpha-glucosyltransferase [Escherichia phage JY01]	400	WRO06377.1	WRO06377.1 beta-glucosyl-HMC-alpha-glucosyltransferase [Escherichia phage JY01]	280
OR887633.1	Shigella phage vb_GEC_SH_GT				WRN92482.1	WRN92482.1 alpha-glucosyltransferase [Shigella phage vb_GEC_SH_GT]	400	WRN92464.1	WRN92464.1 beta-glucosyl-HMC-alpha-glucosyltransferase [Shigella phage vb_GEC_SH_GT]	280
OR525702.1	Escherichia phage vB-Eco-KMB23				WQN07317.1	WQN07317.1 alpha glucosyl transferase [Escherichia phage vB-Eco-KMB23]	400	WQN07297.1	WQN07297.1 glucosyl transferase [Escherichia phage vB-Eco-KMB23]	280
OR352949.1	Escherichia phage AV119				WPK36385.1	WPK36385.1 alpha glucosyl transferase [Escherichia phage AV119]	400	WPK36367.1	WPK36367.1 glucosyl transferase [Escherichia phage AV119]	280
OR757454.1	Escherichia phage BYEP02				WPK18131.1	WPK18131.1 DNA alpha-glucosyltransferase [Escherichia phage BYEP02]	400	WPK18151.1	WPK18151.1 hypothetical protein [Escherichia phage BYEP02]	280
OR757453.1	Escherichia phage BYEP01				WPK17702.1	WPK17702.1 DNA alpha-glucosyltransferase [Escherichia phage BYEP01]	400	WPK17717.1	WPK17717.1 hypothetical protein [Escherichia phage BYEP01]	280
OR539221.1	Escherichia phage vB-Eco-KMB42				WPJ71774.1	WPJ71774.1 alpha glucosyl transferase [Escherichia phage vB-Eco-KMB42]	400	WPJ71757.1	WPJ71757.1 glucosyl transferase [Escherichia phage vB-Eco-KMB42]	280
OR539220.1	Escherichia phage vB-Eco-KMB40				WPJ71506.1	WPJ71506.1 alpha glucosyl transferase [Escherichia phage vB-Eco-KMB40]	400	WPJ71488.1	WPJ71488.1 glucosyl transferase [Escherichia phage vB-Eco-KMB40]	286
OR539219.1	Escherichia phage vB-Eco-KMB39				WPJ71238.1	WPJ71238.1 alpha glucosyl transferase [Escherichia phage vB-Eco-KMB39]	400	WPJ71220.1	WPJ71220.1 glucosyl transferase [Escherichia phage vB-Eco-KMB39]	280
OR539218.1	Escherichia phage vB-Eco-KMB26	WPJ70959.1	WPJ70959.1 hypothetical protein [Escherichia phage vB-Eco-KMB26]	358	WPJ70977.1	WPJ70977.1 alpha glucosyl transferase [Escherichia phage vB-Eco-KMB26]	400	WPJ70960.1	WPJ70960.1 glucosyl transferase [Escherichia phage vB-Eco-KMB26]	283
OR539217.1	Escherichia phage vB-Eco-KMB22				WPJ70712.1	WPJ70712.1 alpha glucosyl transferase [Escherichia phage vB-Eco-KMB22]	400	WPJ70694.1	WPJ70694.1 glucosyl transferase [Escherichia phage vB-Eco-KMB22]	280
OR769032.1	Escherichia phage JoYop				WPJ67671.1	WPJ67671.1 alpha-glucosyltransferase [Escherichia phage JoYop]	400	WPJ67654.1	WPJ67654.1 beta-glucosyl-HMC-alpha-glucosyltransferase [Escherichia phage JoYop]	280
OR532896.1	Klebsiella phage RCIP0102				WPJ56257.1	WPJ56257.1 DNA alpha-glucosyltransferase [Klebsiella phage RCIP0102]	416	WPJ56244.1	WPJ56244.1 hypothetical protein RCIP0102_00134 [Klebsiella phage RCIP0102]	278
OR532826.1	Klebsiella phage RCIP0032				WPJ51244.1	WPJ51244.1 DNA alpha-glucosyltransferase [Klebsiella phage RCIP0032]	416	WPJ51232.1	WPJ51232.1 hypothetical protein RCIP0032_00139 [Klebsiella phage RCIP0032]	278
OR666137.1	Klebsiella phage KP17				WPJ21275.1	WPJ21275.1 DNA alpha-glucosyltransferase [Klebsiella phage KP17]	398	WPJ21289.1	WPJ21289.1 hypothetical protein ECFKMHLE_00239 [Klebsiella phage KP17]	278
OR354876.1	Klebsiella phage ValerieMcCarty02				WPH68075.1	WPH68075.1 alpha glucosyl transferase [Klebsiella phage ValerieMcCarty02]	416	WPH68062.1	WPH68062.1 glucosyltransferase [Klebsiella phage ValerieMcCarty02]	278
OR354875.1	Klebsiella phage ValerieMcCarty01				WPH67797.1	WPH67797.1 alpha glucosyl transferase [Klebsiella phage ValerieMcCarty01]	428	WPH67783.1	WPH67783.1 beta-glucosyl-HMC-alpha-glucosyl-transferase [Klebsiella phage ValerieMcCarty01]	278
OR354874.1	Klebsiella phage ValerieMcCarty05				WPH67522.1	WPH67522.1 alpha glucosyl transferase [Klebsiella phage ValerieMcCarty05]	416	WPH67509.1	WPH67509.1 glucosyltransferase [Klebsiella phage ValerieMcCarty05]	278
OR738459.1	Lake Baikal virophage 13							WPF46812.1	WPF46812.1 MAG: putative cysteine protease [Lake Baikal virophage 13]	857
OR567511.1	Enterobacter phage vB_Ent31	WOF01168.1	WOF01168.1 beta glucosyl transferase [Enterobacter phage vB_Ent31]	358				WOF01169.1	WOF01169.1 hypothetical protein vBEnt31_000040 [Enterobacter phage vB_Ent31]	278
OQ992558.1	Escherichia phage L14				WNV49203.1	WNV49203.1 alpha glucosyl transferase [Escherichia phage L14]	400	WNV49451.1	WNV49451.1 glucosyl transferase [Escherichia phage L14]	280
OR613472.1	Microbacterium phage Janus167							WNT44880.1	WNT44880.1 glycosyltransferase [Microbacterium phage Janus167]	321
OR359401.1	Klebsiella phage vB_KpnM-JEC				WNO28921.1	WNO28921.1 alpha glucosyltransferase [Klebsiella phage vB_KpnM-JEC]	398	WNO28908.1	WNO28908.1 glucosyltransferase [Klebsiella phage vB_KpnM-JEC]	278
OR521084.1	Microbacterium phage Garey24							WNO28291.1	WNO28291.1 glycosyltransferase [Microbacterium phage Garey24]	310
OR062946.1	Escherichia phage 310Ecol104PP				WLY86253.1	WLY86253.1 DNA alpha-glucosyltransferase [Escherichia phage 310Ecol104PP]	400	WLY86238.1	WLY86238.1 beta-glucosyl-HMC-alpha-glucosyl-transferase [Escherichia phage 310Ecol104PP]	280
OR062944.1	Escherichia phage 303Ecol101PP				WLY85913.1	WLY85913.1 DNA alpha-glucosyltransferase [Escherichia phage 303Ecol101PP]	400	WLY85930.1	WLY85930.1 beta-glucosyl-HMC-alpha-glucosyl-transferase [Escherichia phage 303Ecol101PP]	280
OR231920.1	Klebsiella phage pzk-kv6-1				WKW88707.1	WKW88707.1 hypothetical protein pzkkv61_134 [Klebsiella phage pzk-kv6-1]	398	WKW88721.1	WKW88721.1 hypothetical protein pzkkv61_148 [Klebsiella phage pzk-kv6-1]	278
OR231918.1	Klebsiella phage pzk-kv19				WKW88178.1	WKW88178.1 hypothetical protein pzkkv19_34 [Klebsiella phage pzk-kv19]	398	WKW88191.1	WKW88191.1 hypothetical protein pzkkv19_47 [Klebsiella phage pzk-kv19]	280
OR231915.1	Klebsiella phage pzk-kv4				WKW87615.1	WKW87615.1 hypothetical protein pzkkv4_203 [Klebsiella phage pzk-kv4]	398	WKW87629.1	WKW87629.1 hypothetical protein pzkkv4_217 [Klebsiella phage pzk-kv4]	280
OQ927978.1	Salmonella phage SEA1	WKV23386.1	WKV23386.1 DNA beta-glucosyltransferase [Salmonella phage SEA1]	358				WKV23387.1	WKV23387.1 hypothetical protein SEA1_gp0039 [Salmonella phage SEA1]	276
OR125554.1	Escherichia phage BW-1				WKV22991.1	WKV22991.1 alpha-glucosyltransferase [Escherichia phage BW-1]	400	WKV22975.1	WKV22975.1 beta-glucosyl-HMC-alpha-glucosyltransferase [Escherichia phage BW-1]	280
OR271596.1	Klebsiella phage ValerieMcCarty04				WKM80576.1	WKM80576.1 alpha-glucosyltransferase [Klebsiella phage ValerieMcCarty04]	416	WKM80562.1	WKM80562.1 beta-glucosyl-HMC-alpha-glucosyl-transferase [Klebsiella phage ValerieMcCarty04]	278
OR106137.1	Klebsiella phage ValerieMcCarty03				WKK95796.1	WKK95796.1 putative alpha-glucosyltransferase [Klebsiella phage ValerieMcCarty03]	398	WKK95810.1	WKK95810.1 putative beta-glucosyl-HMC-alpha-glucosyltransferase [Klebsiella phage ValerieMcCarty03]	278
OP558005.1	Klebsiella phage vB_KpnM_VPA32	WJJ59008.1	WJJ59008.1 beta glucosyl transferase [Klebsiella phage vB_KpnM_VPA32]	358				WJJ59009.1	WJJ59009.1 putative glycosyl transferase [Klebsiella phage vB_KpnM_VPA32]	276
OQ689735.1	Escherichia phage 4E10				WJJ57469.1	WJJ57469.1 alpha glucosyl transferase [Escherichia phage 4E10]	400	WJJ57450.1	WJJ57450.1 glucosyl transferase [Escherichia phage 4E10]	280
OQ378934.1	Escherichia phage LH2				WJJ57085.1	WJJ57085.1 alpha glucosyl transferase [Escherichia phage LH2]	400	WJJ57100.1	WJJ57100.1 glucosyl transferase [Escherichia phage LH2]	280
OQ627712.1	Acinetobacter phage AB1I1M-1	WJJ54718.1	WJJ54718.1 beta glucosyl transferase [Acinetobacter phage AB1I1M-1]	355				WJJ54719.1	WJJ54719.1 glucosyl transferase [Acinetobacter phage AB1I1M-1]	270
OR062527.1	Escherichia phage vB_EcoM_11B_SA_NWU				WIL78880.1	WIL78880.1 alpha glucosyl transferase [Escherichia phage vB_EcoM_11B_SA_NWU]	400	WIL78863.1	WIL78863.1 glucosyl transferase [Escherichia phage vB_EcoM_11B_SA_NWU]	280
OQ944321.1	Escherichia phage GADU22				WIL00072.1	WIL00072.1 DNA alpha-glucosyltransferase [Escherichia phage GADU22]	400	WIL00053.1	WIL00053.1 beta-glucosyl-HMC-alpha-glucosyl-transferase [Escherichia phage GADU22]	280
OQ938584.1	Microbacterium phage GardenB							WIC89606.1	WIC89606.1 glycosyltransferase [Microbacterium phage GardenB]	310
OP137232.1	Shigella phage S2_01				WHL25892.1	WHL25892.1 alpha-glycosyl-transferase [Shigella phage S2_01]	400	WHL25905.1	WHL25905.1 glycosyl transferase [Shigella phage S2_01]	280
OQ721914.1	Klebsiella phage vB_VIPKPNUMC01				WFG79057.1	WFG79057.1 alpha-glucosyltransferase [Klebsiella phage vB_VIPKPNUMC01]	398	WFG79044.1	WFG79044.1 beta-glucosyl-HMC-alpha-glucosyltransferase [Klebsiella phage vB_VIPKPNUMC01]	278
OQ721913.1	Enterobacter phage vB_VIPECLUMC02	WFG78759.1	WFG78759.1 beta-glucosyltransferase [Enterobacter phage vB_VIPECLUMC02]	358				WFG78760.1	WFG78760.1 beta-glucosyl-HMC-alpha-glucosyltransferase [Enterobacter phage vB_VIPECLUMC02]	276
OQ721912.1	Enterobacter phage vB_VIPECLOM01	WFG78471.1	WFG78471.1 beta-glucosyltransferase [Enterobacter phage vB_VIPECLOM01]	358				WFG78472.1	WFG78472.1 beta-glucosyl-HMC-alpha-glucosyltransferase [Enterobacter phage vB_VIPECLOM01]	276
OQ721909.1	Escherichia phage vB_VIPECOOM01				WFG77683.1	WFG77683.1 alpha-glucosyltransferase [Escherichia phage vB_VIPECOOM01]	400	WFG77667.1	WFG77667.1 beta-glucosyl-HMC-alpha-glucosyltransferase [Escherichia phage vB_VIPECOOM01]	280
OQ599309.1	Escherichia phage 107				WEW53814.1	WEW53814.1 putative DNA alpha glucosyl transferase [Escherichia phage 107]	400	WEW53795.1	WEW53795.1 putative beta-glucosyl-HMC-alpha-glucosyl-transferase [Escherichia phage 107]	280
OQ446694.1	Escherichia phage Killian				WEU67836.1	WEU67836.1 alpha glucosyltransferase [Escherichia phage Killian]	400	WEU67819.1	WEU67819.1 putative beta-glucosyl-HMC-alpha-glucosyl-transferase [Escherichia phage Killian]	280
OQ361773.1	Cronobacter phage vB_Cdu_VP8	WDS61580.1	WDS61580.1 beta glucosyl transferase [Cronobacter phage vB_Cdu_VP8]	350				WDS61581.1	WDS61581.1 glucosyl transferase [Cronobacter phage vB_Cdu_VP8]	286
OQ223305.1	Escherichia phage EO1				WDS52224.1	WDS52224.1 alpha-glucosyl-transferase [Escherichia phage EO1]	400	WDS52234.1	WDS52234.1 hypothetical protein EO1_28 [Escherichia phage EO1]	280
OQ349392.1	Escherichia phage KIT06				WCS66836.1	WCS66836.1 alpha glucosyl transferase [Escherichia phage KIT06]	400	WCS66853.1	WCS66853.1 beta-glucosyl-HMC-alpha-glucosyl-transferase [Escherichia phage KIT06]	280
OL631480.1	Escherichia phage ECML-123-2				WCD43144.1	WCD43144.1 alpha-glucosyltransferase [Escherichia phage ECML-123-2]	400	WCD43132.1	WCD43132.1 glucosyl transferase [Escherichia phage ECML-123-2]	280
OQ174503.1	Escherichia phage REP4				WBY53187.1	WBY53187.1 alpha-glucosyltransferase [Escherichia phage REP4]	400	WBY53170.1	WBY53170.1 beta-glucosyl-HMC-alpha-glucosyltransferase [Escherichia phage REP4]	280
OQ174501.1	Escherichia phage REP2				WBY52871.1	WBY52871.1 alpha-glucosyltransferase [Escherichia phage REP2]	400	WBY52890.1	WBY52890.1 beta-glucosyl-HMC-alpha-glucosyltransferase [Escherichia phage REP2]	280
OQ174500.1	Escherichia phage REP1				WBY52679.1	WBY52679.1 alpha-glucosyltransferase [Escherichia phage REP1]	400	WBY52697.1	WBY52697.1 beta-glucosyl-HMC-alpha-glucosyltransferase [Escherichia phage REP1]	280
OQ067376.1	Escherichia phage a51				WBF83307.1	WBF83307.1 alpha-glucosyltransferase [Escherichia phage a51]	400	WBF83286.1	WBF83286.1 beta-glucosyl-HMC-alpha-glucosyltransferase [Escherichia phage a51]	280
OQ067375.1	Escherichia phage a48				WBF83020.1	WBF83020.1 alpha-glucosyltransferase [Escherichia phage a48]	400	WBF83000.1	WBF83000.1 beta-glucosyl-HMC-alpha-glucosyltransferase [Escherichia phage a48]	280
OQ067373.1	Escherichia phage a15				WBF82453.1	WBF82453.1 alpha-glucosyltransferase [Escherichia phage a15]	400	WBF82433.1	WBF82433.1 beta-glucosyl-HMC-alpha-glucosyltransferase [Escherichia phage a15]	280
OP870145.1	Escherichia phage vB_Eco_F26				WBF80046.1	WBF80046.1 alpha glucosyl transferase [Escherichia phage vB_Eco_F26]	400	WBF80072.1	WBF80072.1 glucosyl transferase [Escherichia phage vB_Eco_F26]	280
OP870144.1	Escherichia phage vB_Eco_F25				WBF79773.1	WBF79773.1 alpha glucosyl transferase [Escherichia phage vB_Eco_F25]	400	WBF79799.1	WBF79799.1 glycosyltransferase [Escherichia phage vB_Eco_F25]	280
OP985602.1	Microbacterium phage Jefe							WBF79233.1	WBF79233.1 glycosyltransferase [Microbacterium phage Jefe]	246
OP978391.1	Escherichia phage HP3.2				WBF04540.1	WBF04540.1 alpha glucosyl transferase [Escherichia phage HP3.2]	400	WBF04525.1	WBF04525.1 glucosyl transferase [Escherichia phage HP3.2]	279
OP172787.1	Escherichia phage ECO07P4				WAX13595.1	WAX13595.1 DNA alpha-glucosyltransferase [Escherichia phage ECO07P4]	400	WAX13580.1	WAX13580.1 hypothetical protein ECO07P4_00042 [Escherichia phage ECO07P4]	280
OP172786.1	Escherichia phage ECO07P3				WAX13347.1	WAX13347.1 DNA alpha-glucosyltransferase [Escherichia phage ECO07P3]	400	WAX13331.1	WAX13331.1 hypothetical protein ECO07P3_00054 [Escherichia phage ECO07P3]	280
OP172785.1	Escherichia phage ECO07P2				WAX13248.1	WAX13248.1 DNA alpha-glucosyltransferase [Escherichia phage ECO07P2]	400	WAX13231.1	WAX13231.1 hypothetical protein ECO07P2_00225 [Escherichia phage ECO07P2]	280
OP172784.1	Escherichia phage ECO07P1				WAX13007.1	WAX13007.1 DNA alpha-glucosyltransferase [Escherichia phage ECO07P1]	400	WAX12760.1	WAX12760.1 hypothetical protein ECO07P1_00006 [Escherichia phage ECO07P1]	280
OP172776.1	Clostridium phage CS266P2							WAX12154.1	WAX12154.1 hypothetical protein CS266P2_00026 [Clostridium phage CS266P2]	269
OP611477.1	Escherichia virus CAM-21				WAK44033.1	WAK44033.1 alpha-glucosyltransferase [Escherichia virus CAM-21]	400	WAK44050.1	WAK44050.1 hypothetical protein [Escherichia virus CAM-21]	280
OP557970.1	Escherichia phage ph0021				WAE77665.1	WAE77665.1 DNA alpha-glucosyltransferase [Escherichia phage ph0021]	400	WAE77649.1	WAE77649.1 beta-glucosyl-HMC-alpha-glucosyl-transferase [Escherichia phage ph0021]	280
OP734280.1	Klebsiella phage JY1				WAB00363.1	WAB00363.1 hypothetical protein [Klebsiella phage JY1]	398	WAB00350.1	WAB00350.1 glucosyl transferase [Klebsiella phage JY1]	278
LR597657.1	Escherichia phage T4_ev240				VUF55042.1	VUF55042.1 a-gt alpha glucosyl transferase [Escherichia phage T4_ev240]	400	VUF54905.1	VUF54905.1 Glucosyl transferase [Escherichia phage T4_ev240]	280
LR597660.1	Escherichia phage T4_ev151				VUF54924.1	VUF54924.1 a-gt alpha glucosyl transferase [Escherichia phage T4_ev151]	400	VUF54800.1	VUF54800.1 Glucosyl transferase [Escherichia phage T4_ev151]	280
OP856590.1	Escherichia phage Ec_MI-02				UZV41386.1	UZV41386.1 alpha glucosyl transferase [Escherichia phage Ec_MI-02]	400	UZV41370.1	UZV41370.1 glucosyl transferase [Escherichia phage Ec_MI-02]	280
OP617748.1	Klebsiella phage KP13MC5-5				UYL05944.1	UYL05944.1 hypothetical protein MMDGKJEO_00112 [Klebsiella phage KP13MC5-5]	399	UYL05957.1	UYL05957.1 hypothetical protein MMDGKJEO_00125 [Klebsiella phage KP13MC5-5]	278
OP331213.1	Klebsiella phage pKp20				UYE90584.1	UYE90584.1 alpha glucosyl transferase [Klebsiella phage pKp20]	398	UYE90571.1	UYE90571.1 putative beta-glucosyl-HMC-alpha-glucosyl-transferase [Klebsiella phage pKp20]	278
OP380604.1	Aeromonas phage avDM12-TAAL							UYD60318.1	UYD60318.1 hypothetical protein OPFAMLBM_00319 [Aeromonas phage avDM12-TAAL]	399
OP380601.1	Aeromonas phage avDM6							UYD59287.1	UYD59287.1 hypothetical protein HPMBJEAJ_00187 [Aeromonas phage avDM6]	398
MT764230.1	Haloquadratum phage sp.							UXF50752.1	UXF50752.1 hypothetical protein 7908G4G3_33 [Haloquadratum phage sp.]	286
MT764228.1	Haloquadratum phage sp.							UXF50659.1	UXF50659.1 hypothetical protein 7908G4D2_47 [Haloquadratum phage sp.]	287
OP075914.1	Bacteriophage sp.							UWI31321.1	UWI31321.1 MAG: glycosyltransferase like family 2 [Bacteriophage sp.]	239
OP075881.1	Bacteriophage sp.				UWI30098.1	UWI30098.1 MAG: DNA alpha-glucosyltransferase [Bacteriophage sp.]	398	UWI30084.1	UWI30084.1 MAG: glycosyltransferase like family 2 [Bacteriophage sp.]	278
OP075220.1	Bacteriophage sp.				UWG89072.1	UWG89072.1 MAG: DNA alpha-glucosyltransferase, partial [Bacteriophage sp.]	378	UWG89328.1	UWG89328.1 MAG: glycosyltransferase like family 2 [Bacteriophage sp.]	278
OP075205.1	Bacteriophage sp.							UWG88289.1	UWG88289.1 MAG: glycosyltransferase like family 2 [Bacteriophage sp.]	237
OP074994.1	Bacteriophage sp.							UWG76983.1	UWG76983.1 MAG: glycosyltransferase like family 2 [Bacteriophage sp.]	230
OP074758.1	Bacteriophage sp.							UWG22789.1	UWG22789.1 MAG: glycosyl transferase family 21 [Bacteriophage sp.]	221
OP076346.1	Bacteriophage sp.							UWD68898.1	UWD68898.1 MAG: glycosyltransferase like family 2 [Bacteriophage sp.]	243
OP076438.1	Bacteriophage sp.							UWD56153.1	UWD56153.1 MAG: glycosyltransferase like family 2 [Bacteriophage sp.]	237
OP073538.1	Bacteriophage sp.							UVY34859.1	UVY34859.1 MAG: glycosyltransferase like family 2 [Bacteriophage sp.]	237
OP072608.1	Bacteriophage sp.				UVX66274.1	UVX66274.1 MAG: DNA alpha-glucosyltransferase [Bacteriophage sp.]	400	UVX66291.1	UVX66291.1 MAG: glycosyltransferase like family 2 [Bacteriophage sp.]	280
OP072537.1	Bacteriophage sp.				UVX60600.1	UVX60600.1 MAG: DNA alpha-glucosyltransferase [Bacteriophage sp.]	400	UVX60618.1	UVX60618.1 MAG: glycosyltransferase like family 2 [Bacteriophage sp.]	280
OP072395.1	Bacteriophage sp.							UVX50072.1	UVX50072.1 MAG: glycosyltransferase like family 2 [Bacteriophage sp.]	247
OP072262.1	Bacteriophage sp.							UVX40445.1	UVX40445.1 MAG: glycosyltransferase like family 2 [Bacteriophage sp.]	258
OP030938.1	Bacteriophage sp.							UVM95802.1	UVM95802.1 MAG: glycosyltransferase like family 2 [Bacteriophage sp.]	247
OP030805.1	Bacteriophage sp.				UVM85546.1	UVM85546.1 MAG: DNA alpha-glucosyltransferase [Bacteriophage sp.]	400	UVM85528.1	UVM85528.1 MAG: glycosyltransferase like family 2 [Bacteriophage sp.]	280
ON970612.1	Microbacterium phage Phorgeous							UVK63264.1	UVK63264.1 glycosyltransferase [Microbacterium phage Phorgeous]	246
ON970570.1	Microbacterium phage Librie							UVK59203.1	UVK59203.1 glycosyltransferase [Microbacterium phage Librie]	312
ON970563.1	Microbacterium phage CrazyRich							UVK58657.1	UVK58657.1 glycosyltransferase [Microbacterium phage CrazyRich]	246
OP021683.1	Microbacterium phage Figueroism							UVD40603.1	UVD40603.1 glycosyltransferase [Microbacterium phage Figueroism]	310
OP197928.1	Shigella phage A2				UVD36747.1	UVD36747.1 alpha-glucosyl-transferase [Shigella phage A2]	400	UVD36730.1	UVD36730.1 hypothetical protein A2_gp44 [Shigella phage A2]	280
OP168898.1	Escherichia phage ZCEC14				UVD33510.1	UVD33510.1 hypothetical protein [Escherichia phage ZCEC14]	400	UVD33526.1	UVD33526.1 hypothetical protein [Escherichia phage ZCEC14]	280
ON585039.1	Enterobacter phage Entb_43	UVD32419.1	UVD32419.1 DNA beta-glucosyltransferase [Enterobacter phage Entb_43]	358				UVD32420.1	UVD32420.1 hypothetical protein ENTB43_288 [Enterobacter phage Entb_43]	276
ON782582.1	Escherichia phage ECP52				UTQ80293.1	UTQ80293.1 putative alpha-glucosyl-transferase [Escherichia phage ECP52]	400	UTQ80311.1	UTQ80311.1 glucosyltransferase [Escherichia phage ECP52]	280
ON645936.1	Escherichia phage N2				UTQ79381.1	UTQ79381.1 putative alpha-glucosyl-transferase [Escherichia phage N2]	394	UTQ79363.1	UTQ79363.1 beta-glucosyl-HMC-alpha-glucosyl-transferase [Escherichia phage N2]	280
ON456354.1	Microbacterium phage JasperRussell							UTN93499.1	UTN93499.1 glycosyltransferase [Microbacterium phage JasperRussell]	310
ON871820.1	Escherichia phage vB_Eco-B1.1				UTN90559.1	UTN90559.1 alpha glucosyl transferase [Escherichia phage vB_Eco-B1.1]	400	UTN90580.1	UTN90580.1 glucosyl transferase [Escherichia phage vB_Eco-B1.1]	280
ON720975.1	Salmonella phage GRNsp7				USW07400.1	USW07400.1 alpha glucosyl transferase [Salmonella phage GRNsp7]	400	USW07417.1	USW07417.1 glucosyl transferase [Salmonella phage GRNsp7]	280
ON550260.1	Salmonella phage PSE-D1				USL86874.1	USL86874.1 alpha glucosyl transferase [Salmonella phage PSE-D1]	398	USL86861.1	USL86861.1 glucosyl transferase [Salmonella phage PSE-D1]	278
ON212265.1	Enterobacter phage fGh-Ecl01	USL85528.1	USL85528.1 beta glucosyl transferase [Enterobacter phage fGh-Ecl01]	358				USL85529.1	USL85529.1 glucosyl transferase [Enterobacter phage fGh-Ecl01]	276
ON528746.1	Shigella phage ESh36				URY16044.1	URY16044.1 alpha glucosyl transferase [Shigella phage ESh36]	400	URY16023.1	URY16023.1 glucosyl transferase [Shigella phage ESh36]	280
ON528745.1	Shigella phage ESH35				URY15875.1	URY15875.1 alpha glucosyl transferase [Shigella phage ESH35]	400	URY15896.1	URY15896.1 glucosyl transferase [Shigella phage ESH35]	280
ON528743.1	Shigella phage ESh33				URY15416.1	URY15416.1 alpha glucosyl transferase [Shigella phage ESh33]	400	URY15434.1	URY15434.1 glucosyl transferase [Shigella phage ESh33]	280
ON528742.1	Shigella phage ESh32				URY15188.1	URY15188.1 alpha glucosyl transferase [Shigella phage ESh32]	400	URY15206.1	URY15206.1 glucosyl transferase [Shigella phage ESh32]	280
ON528740.1	Shigella phage ESh30				URY14792.1	URY14792.1 alpha glucosyl transferase [Shigella phage ESh30]	400	URY14814.1	URY14814.1 glucosyl transferase [Shigella phage ESh30]	280
ON528739.1	Shigella phage ESh29				URY14526.1	URY14526.1 alpha glucosyl transferase [Shigella phage ESh29]	400	URY14505.1	URY14505.1 glucosyl transferase [Shigella phage ESh29]	280
ON528738.1	Shigella phage ESh28				URY14191.1	URY14191.1 alpha glucosyl transferase [Shigella phage ESh28]	400	URY14209.1	URY14209.1 glucosyl transferase [Shigella phage ESh28]	280
ON528736.1	Shigella phage ESh26				URY13616.1	URY13616.1 alpha glucosyl transferase [Shigella phage ESh26]	400	URY13596.1	URY13596.1 glucosyl transferase [Shigella phage ESh26]	280
ON528735.1	Shigella phage ESh25				URY13205.1	URY13205.1 alpha glucosyl transferase [Shigella phage ESh25]	400	URY13185.1	URY13185.1 glucosyl transferase [Shigella phage ESh25]	280
ON528734.1	Shigella phage ESh24				URY13013.1	URY13013.1 alpha glucosyl transferase [Shigella phage ESh24]	400	URY13033.1	URY13033.1 glucosyl transferase [Shigella phage ESh24]	280
ON528727.1	Shigella phage ESh17				URY11731.1	URY11731.1 alpha glucosyl transferase [Shigella phage ESh17]	400	URY11750.1	URY11750.1 glucosyl transferase [Shigella phage ESh17]	280
ON528726.1	Shigella phage ESh16				URY11617.1	URY11617.1 alpha glucosyl transferase [Shigella phage ESh16]	400	URY11637.1	URY11637.1 glucosyl transferase [Shigella phage ESh16]	280
ON454249.1	Enterobacter phage vB_EclM-UFV01	URQ04117.1	URQ04117.1 beta glucosyl transferase [Enterobacter phage vB_EclM-UFV01]	358				URQ04118.1	URQ04118.1 glucosyl transferase [Enterobacter phage vB_EclM-UFV01]	278
MN508616.2	Escherichia phage ES19				URP85299.1	URP85299.1 alpha glucosyl transferase [Escherichia phage ES19]	400	URP85282.1	URP85282.1 glucosyl transferase [Escherichia phage ES19]	282
ON210139.1	Escherichia phage EC128				URO83805.1	URO83805.1 alpha glucosyl transferase [Escherichia phage EC128]	400	URO83822.1	URO83822.1 glucosyl transferase [Escherichia phage EC128]	280
ON229909.1	Escherichia phage vB_EcoM_CE1				URG13331.1	URG13331.1 alpha glucosyl transferase [Escherichia phage vB_EcoM_CE1]	400	URG13346.1	URG13346.1 glucosyl transferase [Escherichia phage vB_EcoM_CE1]	280
ON392163.1	Microbacterium phage Endor							URC17905.1	URC17905.1 glycosyltransferase [Microbacterium phage Endor]	310
MW805361.1	Paraglaciecola Antarctic GD virus 1							URC15204.1	URC15204.1 glycosyltransferase [Paraglaciecola Antarctic GD virus 1]	413
OM912978.1	Salmonella phage CF-SP2	UPW42408.1	UPW42408.1 DNA beta-glucosyltransferase [Salmonella phage CF-SP2]	358				UPW42409.1	UPW42409.1 hypothetical protein EBPHNEJP_00111 [Salmonella phage CF-SP2]	276
OM386666.1	Escherichia phage vB_EcoM_ESCO58				UPW39924.1	UPW39924.1 alpha glucosyltransferase [Escherichia phage vB_EcoM_ESCO58]	400	UPW39907.1	UPW39907.1 glucosyl transferase [Escherichia phage vB_EcoM_ESCO58]	280
OM630219.1	Klebsiella phage KP1079				UOK17657.1	UOK17657.1 DNA alpha-glucosyltransferase [Klebsiella phage KP1079]	398	UOK17644.1	UOK17644.1 hypothetical protein KP1079_00038 [Klebsiella phage KP1079]	278
MW202897.1	Caudoviricetes sp.							UOF83001.1	UOF83001.1 glucosyl transferase [Caudoviricetes sp.]	259
OM337877.1	Klebsiella phage KP185				UNY41131.1	UNY41131.1 alpha-glucosyl-transferase [Klebsiella phage KP185]	398	UNY41116.1	UNY41116.1 glucosyl transferase [Klebsiella phage KP185]	278
OM337876.1	Klebsiella phage KP182				UNY40855.1	UNY40855.1 alpha-glucosyl-transferase [Klebsiella phage KP182]	398	UNY40842.1	UNY40842.1 glucosyl transferase [Klebsiella phage KP182]	278
OL741432.1	Proteus phage Isf-Pm2				UNI72800.1	UNI72800.1 alpha glucosyl transferase [Proteus phage Isf-Pm2]	400	UNI72784.1	UNI72784.1 glucosyl transferase [Proteus phage Isf-Pm2]	280
OM457001.1	Serratia phage SP1	UNA02406.1	UNA02406.1 beta-glucosyl transferase [Serratia phage SP1]	350				UNA02407.1	UNA02407.1 HMC-alpha-glucosyl-transferase [Serratia phage SP1]	286
OL870319.1	Klebsiella phage UTI-K4				UMM76819.1	UMM76819.1 hypothetical protein [Klebsiella phage UTI-K4]	398	UMM76806.1	UMM76806.1 glucosyl transferase [Klebsiella phage UTI-K4]	278
OL870318.1	Klebsiella phage UTI-K1				UMM76536.1	UMM76536.1 hypothetical protein [Klebsiella phage UTI-K1]	398	UMM76523.1	UMM76523.1 glucosyl transferase [Klebsiella phage UTI-K1]	278
OL870317.1	Escherichia phage UTI-E4				UMM76288.1	UMM76288.1 alpha glucosyl transferase [Escherichia phage UTI-E4]	400	UMM76271.1	UMM76271.1 glucosyl transferase [Escherichia phage UTI-E4]	280
OL828291.1	Enterobacter phage vB-EclM_KMB20	ULA52549.1	ULA52549.1 beta glucosyl transferase [Enterobacter phage vB-EclM_KMB20]	358				ULA52550.1	ULA52550.1 glucosyl transferase [Enterobacter phage vB-EclM_KMB20]	276
OL828290.1	Enterobacter phage vB-EclM_KMB19	ULA52274.1	ULA52274.1 beta glucosyl transferase [Enterobacter phage vB-EclM_KMB19]	358				ULA52275.1	ULA52275.1 glucosyl transferase [Enterobacter phage vB-EclM_KMB19]	278
OL770073.2	Escherichia phage vB_EcoM-RPN226				ULA51734.1	ULA51734.1 DNA alpha-glucosyltransferase [Escherichia phage vB_EcoM-RPN226]	400	ULA51763.1	ULA51763.1 hypothetical protein RPN226_gp019 [Escherichia phage vB_EcoM-RPN226]	280
MZ602148.1	Klebsiella phage vB_KpnM_FRZ284				UKS71804.1	UKS71804.1 putative alpha glucosyl transferase [Klebsiella phage vB_KpnM_FRZ284]	398	UKS71817.1	UKS71817.1 putative glucosyltransferase protein [Klebsiella phage vB_KpnM_FRZ284]	278
OL849997.1	Enterobacter phage vB-EclM_KMB17	UKH49438.1	UKH49438.1 beta glucosyl transferase [Enterobacter phage vB-EclM_KMB17]	358				UKH49439.1	UKH49439.1 glucosyl transferase [Enterobacter phage vB-EclM_KMB17]	201
MZ956761.1	Shigella phage RP1				UKH47464.1	UKH47464.1 MAG: alpha glucosyl transferase [Shigella phage RP1]	400	UKH47484.1	UKH47484.1 MAG: glucosyl transferase [Shigella phage RP1]	280
OK631811.1	Klebsiella phage Kpn6N				UJP30238.1	UJP30238.1 hypothetical protein [Klebsiella phage Kpn6N]	398	UJP30225.1	UJP30225.1 glucosyl transferase [Klebsiella phage Kpn6N]	278
OL656107.1	Salmonella phage UAB_60				UJP29559.1	UJP29559.1 alpha glucosyl transferase [Salmonella phage UAB_60]	400	UJP29542.1	UJP29542.1 glucosyl transferase [Salmonella phage UAB_60]	280
OM135583.1	Escherichia phage EP01				UIU46810.1	UIU46810.1 alpha glucosyltransferase [Escherichia phage EP01]	400	UIU46793.1	UIU46793.1 glucosyltransferase [Escherichia phage EP01]	280
OL960581.1	Escherichia phage vB_EcoM_SA20RB				UIU28005.1	UIU28005.1 alpha glucosyltransferase [Escherichia phage vB_EcoM_SA20RB]	400	UIU27987.1	UIU27987.1 beta-glucosyl-HMC-alpha-glucosyl-transferase [Escherichia phage vB_EcoM_SA20RB]	280
OL960580.1	Escherichia phage vB_EcoM_SA21RB				UIU27737.1	UIU27737.1 alpha glucosyltransferase [Escherichia phage vB_EcoM_SA21RB]	400	UIU27720.1	UIU27720.1 beta-glucosyl-HMC-alpha-glucosyl-transferase [Escherichia phage vB_EcoM_SA21RB]	280
OL956808.1	Escherichia phage vB_EcoM-S1P5QW				UIO58094.1	UIO58094.1 alpha-glucosyl-transferase [Escherichia phage vB_EcoM-S1P5QW]	400	UIO58112.1	UIO58112.1 beta-glucosyl-HMC-alpha-glucosyl-transferase [Escherichia phage vB_EcoM-S1P5QW]	280
OK272476.1	Escherichia phage JLBYU24				UGO55408.1	UGO55408.1 putative alpha glucosyltransferase [Escherichia phage JLBYU24]	400	UGO55392.1	UGO55392.1 putative glucosyl transferase [Escherichia phage JLBYU24]	280
OK272473.1	Escherichia phage JLBYU31				UGO55177.1	UGO55177.1 putative alpha glucosyltransferase [Escherichia phage JLBYU31]	400	UGO55193.1	UGO55193.1 putative glucosyl transferase [Escherichia phage JLBYU31]	280
OL539458.1	Klebsiella phage vB_KaeM_Nispero				UGO53207.1	UGO53207.1 putative alpha glucosyl transferase [Klebsiella phage vB_KaeM_Nispero]	398	UGO53196.1	UGO53196.1 hypothetical protein NISPERO_20 [Klebsiella phage vB_KaeM_Nispero]	278
OK499981.1	Klebsiella phage vB_KaeM_Merci				UGO49683.1	UGO49683.1 putative alpha glucosyl transferase [Klebsiella phage vB_KaeM_Merci]	416	UGO49669.1	UGO49669.1 hypothetical protein MERCI_207 [Klebsiella phage vB_KaeM_Merci]	278
OK499997.1	Klebsiella phage vB_KaeM_Boboto				UGO48392.1	UGO48392.1 putative alpha-glucosyl-transferase [Klebsiella phage vB_KaeM_Boboto]	416	UGO48379.1	UGO48379.1 hypothetical protein BOBOTO_20 [Klebsiella phage vB_KaeM_Boboto]	278
OK499996.1	Klebsiella phage vB_KaeM_Shinkou				UGO48114.1	UGO48114.1 hypothetical protein SHINKOU_35 [Klebsiella phage vB_KaeM_Shinkou]	416	UGO48101.1	UGO48101.1 hypothetical protein SHINKOU_22 [Klebsiella phage vB_KaeM_Shinkou]	278
OK499980.1	Klebsiella phage vB_KaeM_LilPanda				UGO47406.1	UGO47406.1 putative alpha glucosyl transferase [Klebsiella phage vB_KaeM_LilPanda]	441	UGO47393.1	UGO47393.1 putative glucosyl-transferase [Klebsiella phage vB_KaeM_LilPanda]	357
OL615012.1	Shigella phage vB_SboM_Phaginator				UGO46734.1	UGO46734.1 putative alpha glucosyl transferase [Shigella phage vB_SboM_Phaginator]	400	UGO46717.1	UGO46717.1 putative glucosyltransferase [Shigella phage vB_SboM_Phaginator]	282
OK570375.1	Escherichia phage UoN_LDJ77_1				UFK27420.1	UFK27420.1 hypothetical protein LDJ77_00172 [Escherichia phage UoN_LDJ77_1]	400	UFK27402.1	UFK27402.1 hypothetical protein LDJ77_00154 [Escherichia phage UoN_LDJ77_1]	280
OK210076.1	Enterobacter phage KKP_3262	UES35627.1	UES35627.1 DNA beta-glucosyltransferase [Enterobacter phage KKP_3262]	358				UES35628.1	UES35628.1 hypothetical protein KKP3262_000010 [Enterobacter phage KKP_3262]	276
OK274152.1	Escherichia phage APTC-EC-2A				UEP18330.1	UEP18330.1 DNA alpha-glucosyltransferase [Escherichia phage APTC-EC-2A]	400	UEP18312.1	UEP18312.1 thymidylate synthase [Escherichia phage APTC-EC-2A]	280
OK148441.1	Escherichia phage MLP2				UEN68560.1	UEN68560.1 alpha glucosyl transferase [Escherichia phage MLP2]	400	UEN68580.1	UEN68580.1 glucosyl transferase [Escherichia phage MLP2]	280
OK018184.1	Shigella phage CT01				UDY80453.1	UDY80453.1 DNA alpha-glucosyltransferase [Shigella phage CT01]	400	UDY80436.1	UDY80436.1 putative beta-glucosyl-HMC-alpha-glucosyl-transferase [Shigella phage CT01]	280
OK331996.1	Escherichia phage vB_EcoM-G157lw				UCR81670.1	UCR81670.1 DNA alpha-glucosyltransferase [Escherichia phage vB_EcoM-G157lw]	400	UCR81687.1	UCR81687.1 hypothetical protein G157_00261 [Escherichia phage vB_EcoM-G157lw]	280
OK076929.1	Escherichia phage vB_EcoM_C2-3				UCR75156.1	UCR75156.1 DNA alpha-glucosyltransferase [Escherichia phage vB_EcoM_C2-3]	400	UCR75174.1	UCR75174.1 hypothetical protein FFABAGJI_00238 [Escherichia phage vB_EcoM_C2-3]	280
MZ890186.1	Klebsiella phage vB_KpnM_5N				UCR74261.1	UCR74261.1 hypothetical protein [Klebsiella phage vB_KpnM_5N]	416	UCR74248.1	UCR74248.1 glucosyl transferase [Klebsiella phage vB_KpnM_5N]	278
MZ726795.1	Escherichia phage vB_EcoM_ASO78A				UAW58494.1	UAW58494.1 alpha glucosyl transferase [Escherichia phage vB_EcoM_ASO78A]	400	UAW58476.1	UAW58476.1 beta glucosyl transferase [Escherichia phage vB_EcoM_ASO78A]	280
MZ892903.1	Escherichia phage ELT1				UAW07361.1	UAW07361.1 alpha glucosyl transferase [Escherichia phage ELT1]	400	UAW07343.1	UAW07343.1 glucosyl transferase [Escherichia phage ELT1]	261
MZ753803.1	Escherichia phage U115				UAV89024.1	UAV89024.1 putative alpha glucosyl transferase [Escherichia phage U115]	400	UAV89005.1	UAV89005.1 putative beta-glucosyl-HMC-alpha-glucosyl-transferase [Escherichia phage U115]	280
MZ234031.1	Escherichia phage vB_EcoM-CHD94UKE2				QZI80978.1	QZI80978.1 alpha glucosyl transferase [Escherichia phage vB_EcoM-CHD94UKE2]	400	QZI80998.1	QZI80998.1 glucosyl transferase [Escherichia phage vB_EcoM-CHD94UKE2]	280
MZ234018.1	Escherichia phage vB_EcoM-101117BS1				QZI79314.1	QZI79314.1 alpha glucosyl transferase [Escherichia phage vB_EcoM-101117BS1]	400	QZI79334.1	QZI79334.1 glucosyl transferase [Escherichia phage vB_EcoM-101117BS1]	280
MZ234013.1	Escherichia phage vB_EcoM-101112UKE3-1				QZI78733.1	QZI78733.1 alpha glucosyl transferase [Escherichia phage vB_EcoM-101112UKE3-1]	400	QZI78754.1	QZI78754.1 glucosyl transferase [Escherichia phage vB_EcoM-101112UKE3-1]	280
MZ622182.1	Microbacterium phage Hasitha							QZD99174.1	QZD99174.1 glycosyltransferase [Microbacterium phage Hasitha]	312
MZ171379.1	Microbacterium phage Stormbreaker8							QYW01509.1	QYW01509.1 glycosyltransferase [Microbacterium phage Stormbreaker8]	317
MZ170040.1	Escherichia phage vB_EcoM_FJ1				QYW00113.1	QYW00113.1 alpha glucosyl transferase [Escherichia phage vB_EcoM_FJ1]	400	QYW00094.1	QYW00094.1 glucosyl transferase [Escherichia phage vB_EcoM_FJ1]	280
MZ560702.1	Klebsiella phage vB_KpnM_TU02				QYC52734.1	QYC52734.1 hypothetical protein [Klebsiella phage vB_KpnM_TU02]	398	QYC52722.1	QYC52722.1 glucosyl transferase [Klebsiella phage vB_KpnM_TU02]	259
MZ501106.1	Escherichia phage TadeuszReichstein				QXV84913.1	QXV84913.1 alpha-glucosyltransferase [Escherichia phage TadeuszReichstein]	400	QXV84893.1	QXV84893.1 beta-alpha-glucosyltransferase [Escherichia phage TadeuszReichstein]	280
MZ501098.1	Escherichia phage PaulHMueller				QXV83540.1	QXV83540.1 alpha-glucosyltransferase [Escherichia phage PaulHMueller]	400	QXV83519.1	QXV83519.1 beta-alpha-glucosyltransferase [Escherichia phage PaulHMueller]	280
MZ501096.1	Escherichia phage Paracelsus				QXV83203.1	QXV83203.1 alpha-glucosyltransferase [Escherichia phage Paracelsus]	400	QXV83184.1	QXV83184.1 beta-alpha-glucosyltransferase [Escherichia phage Paracelsus]	280
MZ501089.1	Escherichia phage KarlGJung				QXV82153.1	QXV82153.1 alpha-glucosyltransferase [Escherichia phage KarlGJung]	400	QXV82135.1	QXV82135.1 beta-alpha-glucosyltransferase [Escherichia phage KarlGJung]	280
MZ501066.1	Escherichia phage FriedrichMiescher				QXV78886.1	QXV78886.1 alpha-glucosyltransferase [Escherichia phage FriedrichMiescher]	400	QXV78866.1	QXV78866.1 beta-alpha-glucosyltransferase [Escherichia phage FriedrichMiescher]	280
MZ501052.1	Escherichia phage AugustSocin				QXV76385.1	QXV76385.1 alpha-glucosyltransferase [Escherichia phage AugustSocin]	400	QXV76365.1	QXV76365.1 beta-alpha-glucosyltransferase [Escherichia phage AugustSocin]	280
MZ501050.1	Escherichia phage AndreasVesalius				QXV76026.1	QXV76026.1 alpha-glucosyltransferase [Escherichia phage AndreasVesalius]	400	QXV76006.1	QXV76006.1 beta-alpha-glucosyltransferase [Escherichia phage AndreasVesalius]	280
MZ502380.1	Escherichia phage vB_EcoM_Nami				QXV73294.1	QXV73294.1 alpha glucosyl transferase [Escherichia phage vB_EcoM_Nami]	400	QXV73321.1	QXV73321.1 glucosyl transferase [Escherichia phage vB_EcoM_Nami]	280
MZ502379.1	Escherichia phage vB_EcoM_Shinka				QXV73044.1	QXV73044.1 alpha glucosyl transferase [Escherichia phage vB_EcoM_Shinka]	400	QXV73068.1	QXV73068.1 glucosyl transferase [Escherichia phage vB_EcoM_Shinka]	280
MZ005681.1	Microbacterium phage Jenos							QXO14520.1	QXO14520.1 glycosyltransferase [Microbacterium phage Jenos]	311
MW822007.1	Escherichia phage BF15				QXN75764.1	QXN75764.1 DNA alpha-glucosyltransferase [Escherichia phage BF15]	400	QXN75747.1	QXN75747.1 glucosyl transferase [Escherichia phage BF15]	280
MW749001.1	Escherichia phage vB_EcoM_Kelasse				QXN69596.1	QXN69596.1 putative alpha--glucosyl-transferase [Escherichia phage vB_EcoM_Kelasse]	400	QXN69580.1	QXN69580.1 putative glucosyl transferase [Escherichia phage vB_EcoM_Kelasse]	280
MW749000.1	Hafnia phage vB_HpaM_IsaacDaniel				QXN69331.1	QXN69331.1 putative alpha glucosyl transferase [Hafnia phage vB_HpaM_IsaacDaniel]	400	QXN69314.1	QXN69314.1 putative beta-glucosyl-HMC-alpha-glucosyl-transferase [Hafnia phage vB_HpaM_IsaacDaniel]	280
MZ436830.1	Escherichia phage JK1				QXN68157.1	QXN68157.1 alpha-glucosyl-transferase [Escherichia phage JK1]	400	QXN68139.1	QXN68139.1 beta-glucosyl-HMC-alpha-glucosyl-transferase [Escherichia phage JK1]	280
MZ417521.1	Escherichia phage 132				QWY90426.1	QWY90426.1 putative DNA alpha-glucosyltransferase [Escherichia phage 132]	400	QWY90408.1	QWY90408.1 putative beta-glucosyl-HMC-alpha-glucosyl-transferase [Escherichia phage 132]	280
MZ150787.1	Microbacterium phage QuadZero							QWY84491.1	QWY84491.1 glycosyltransferase [Microbacterium phage QuadZero]	311
MZ189262.1	Escherichia phage W143				QWV60405.1	QWV60405.1 DNA alpha-glucosyltransferase [Escherichia phage W143]	394	QWV60389.1	QWV60389.1 beta-glucosyl-HMC-alpha-glucosyl-transferase [Escherichia phage W143]	280
MZ291552.2	Escherichia phage vB_EcoM-UFV09				QWT76975.1	QWT76975.1 alpha glucosyl transferase [Escherichia phage vB_EcoM-UFV09]	400	QWT76993.1	QWT76993.1 glucosyl transferase [Escherichia phage vB_EcoM-UFV09]	280
MZ150757.1	Salmonella phage Lv5cm				QVW08867.1	QVW08867.1 DNA alpha-glucosyltransferase [Salmonella phage Lv5cm]	394	QVW08851.1	QVW08851.1 beta-glucosyl-HMC-alpha-glucosyl-transferase [Salmonella phage Lv5cm]	280
MW883059.1	Escherichia phage vB_EcoM_SYGD1							QUD16030.1	QUD16030.1 beta-glucosyl-HMC-alpha-glucosyl-transferase [Escherichia phage vB_EcoM_SYGD1]	280
MW286157.1	Escherichia phage vB_EcoM-BECP11				QQM15566.1	QQM15566.1 DNA alpha-glucosyltransferase [Escherichia phage vB_EcoM-BECP11]	365	QQM15583.1	QQM15583.1 hypothetical protein BECP11_00018 [Escherichia phage vB_EcoM-BECP11]	280
MW239157.1	Klebsiella phage vB_KpnM_17-11				QQM14482.1	QQM14482.1 hypothetical protein [Klebsiella phage vB_KpnM_17-11]	398	QQM14496.1	QQM14496.1 glucosyltransferase [Klebsiella phage vB_KpnM_17-11]	278
MW239124.1	Citrobacter phage CkP1	QQG32098.1	QQG32098.1 hypothetical protein CkP1_0038 [Citrobacter phage CkP1]	359				QQG32118.1	QQG32118.1 hypothetical protein CkP1_0039 [Citrobacter phage CkP1]	276
MW021752.1	Klebsiella phage vB_KpnM_BovinicusUrsus				QPX73917.1	QPX73917.1 putative alpha glucosyl transferase [Klebsiella phage vB_KpnM_BovinicusUrsus]	416	QPX73850.1	QPX73850.1 putative glucosyltransferase protein [Klebsiella phage vB_KpnM_BovinicusUrsus]	278
MW055906.1	Mycobacterium phage Indlovu							QPX62118.1	QPX62118.1 glycosyltransferase [Mycobacterium phage Indlovu]	248
MW341595.1	Shigella phage Sfk20				QPP47102.1	QPP47102.1 alpha glucosyltransferase [Shigella phage Sfk20]	400	QPP47087.1	QPP47087.1 beta-glucosyl-HMC-alpha-glucosyl-transferase [Shigella phage Sfk20]	280
MT560058.1	Pectobacterium phage POP12							QPI17940.1	QPI17940.1 hypothetical protein POP12_148 [Pectobacterium phage POP12]	384
MT701588.1	Klebsiella phage Metamorpho				QPB08986.1	QPB08986.1 alpha-glucosyltransferase [Klebsiella phage Metamorpho]	397	QPB09001.1	QPB09001.1 beta-glucosyl-HMC-alpha-glucosyl-transferase [Klebsiella phage Metamorpho]	278
MN304820.1	Phage 59_13							QOR55565.1	QOR55565.1 MAG: hypothetical protein UMS36scaffold28_55 [Phage 59_13]	267
MT968995.1	Escherichia phage vB_EcoM_WL-3				QOQ37436.1	QOQ37436.1 alpha glucosyl transferase [Escherichia phage vB_EcoM_WL-3]	400	QOQ37418.1	QOQ37418.1 glucosyl transferase [Escherichia phage vB_EcoM_WL-3]	280
MT889377.1	Microbacterium phage Zayuliv							QOP65242.1	QOP65242.1 glycosyltransferase [Microbacterium phage Zayuliv]	312
MT932213.1	Escherichia phage VEc74				QOI68242.1	QOI68242.1 alpha-glucosyl-transferase [Escherichia phage VEc74]	400	QOI68227.1	QOI68227.1 hypothetical protein vec74_040 [Escherichia phage VEc74]	280
MT952846.1	Microbacterium phage MaeLinda							QOI67036.1	QOI67036.1 glycosyltransferase [Microbacterium phage MaeLinda]	310
MT764206.1	Escherichia phage JEP6				QOC55249.1	QOC55249.1 alpha glucosyl transferase [Escherichia phage JEP6]	400	QOC55233.1	QOC55233.1 glucosyl transferase [Escherichia phage JEP6]	280
MT515756.1	Yersinia phage PYps55T				QNJ50948.1	QNJ50948.1 alpha glucosyl transferase [Yersinia phage PYps55T]	400	QNJ50931.1	QNJ50931.1 glucosyl transferase [Yersinia phage PYps55T]	280
MT515753.1	Yersinia phage PYps32T				QNJ50157.1	QNJ50157.1 alpha glucosyl transferase [Yersinia phage PYps32T]	400	QNJ50141.1	QNJ50141.1 glucosyl transferase [Yersinia phage PYps32T]	280
MT630408.1	Enterobacteria phage phiC600P9				QNI20148.1	QNI20148.1 alpha glucosyl transferase [Enterobacteria phage phiC600P9]	400	QNI20131.1	QNI20131.1 glucosyl transferase [Enterobacteria phage phiC600P9]	280
MT526905.1	Yersinia phage PYps14T				QLF85601.1	QLF85601.1 alpha glucosyl transferase [Yersinia phage PYps14T]	400	QLF85583.1	QLF85583.1 glucosyl transferase [Yersinia phage PYps14T]	280
MT580897.1	Klebsiella phage KpnM6E1				QLF82918.1	QLF82918.1 DNA alpha-glucosyltransferase [Klebsiella phage KpnM6E1]	398	QLF82904.1	QLF82904.1 hypothetical protein KpnM6E1_gp021 [Klebsiella phage KpnM6E1]	278
MT682710.1	Escherichia phage vB_EcoM_FT				QLF81052.1	QLF81052.1 hypothetical protein FT_0216 [Escherichia phage vB_EcoM_FT]	400	QLF81079.1	QLF81079.1 hypothetical protein FT_0199 [Escherichia phage vB_EcoM_FT]	280
MT682709.1	Escherichia phage vB_EcoM_SP1				QLF80782.1	QLF80782.1 DNA alpha-glucosyltransferase [Escherichia phage vB_EcoM_SP1]	400	QLF80809.1	QLF80809.1 glycosyltransferase [Escherichia phage vB_EcoM_SP1]	280
MT498063.1	Microbacterium phage Mercedes							QKY80341.1	QKY80341.1 glycosyltransferase [Microbacterium phage Mercedes]	311
MT498062.1	Microbacterium phage Leafus							QKY80285.1	QKY80285.1 glycosyltransferase [Microbacterium phage Leafus]	317
MT451985.1	Microbacterium phage Dothraki							QKN87866.1	QKN87866.1 glycosyltransferase [Microbacterium phage Dothraki]	310
MT310856.1	Microbacterium phage Zada							QJD50086.1	QJD50086.1 glycosyltransferase [Microbacterium phage Zada]	310
MT024862.1	Microbacterium phage Alakazam							QIN93868.1	QIN93868.1 glycosyltransferase [Microbacterium phage Alakazam]	311
MN940574.1	Dishui Lake virophage 5							QIG59400.1	QIG59400.1 putative cysteine protease [Dishui Lake virophage 5]	890
MN908686.1	Microbacterium phage Zepp							QIG58134.1	QIG58134.1 glycosyltransferase [Microbacterium phage Zepp]	312
MN895436.1	Escherichia phage teqsoen				QHR63911.1	QHR63911.1 alpha glucosyltransferase [Escherichia phage teqsoen]	400	QHR63893.1	QHR63893.1 putative beta-glucosyltransferase [Escherichia phage teqsoen]	280
MN895435.1	Escherichia phage teqhal				QHR63619.1	QHR63619.1 alpha glucosyltransferase [Escherichia phage teqhal]	400	QHR63636.1	QHR63636.1 putative beta-glucosyltransferase [Escherichia phage teqhal]	280
MN855708.1	Bacteriophage sp.							QHJ77700.1	QHJ77700.1 MAG: hypothetical protein [Bacteriophage sp.]	288
MN735435.1	Microbacterium phage Renzie							QHB47850.1	QHB47850.1 glycosyltransferase [Microbacterium phage Renzie]	310
MN781580.1	Shigella phage KRT47				QHB43089.1	QHB43089.1 alpha glucosyl transferase [Shigella phage KRT47]	400	QHB43072.1	QHB43072.1 putative beta-glucosyltransferase [Shigella phage KRT47]	280
MN434095.1	Klebsiella phage JIPh_Kp122				QGF21466.1	QGF21466.1 alpha glucosyl transferase [Klebsiella phage JIPh_Kp122]	398	QGF21453.1	QGF21453.1 hypothetical protein JIPhKp122_0021 [Klebsiella phage JIPh_Kp122]	278
MN448299.1	Megaviridae environmental sample							QFG75113.1	QFG75113.1 MAG: hypothetical protein [Megaviridae environmental sample]	287
MN013084.1	Klebsiella phage vB_KaeM_KaAlpha	QEG13080.1	QEG13080.1 putative beta glucosyl transferase [Klebsiella phage vB_KaeM_KaAlpha]	358				QEG13081.1	QEG13081.1 putative beta-glucosyl-HMC-alpha-glucosyl-transferase [Klebsiella phage vB_KaeM_KaAlpha]	276
MN101230.1	Klebsiella phage KPN6				QEG11610.1	QEG11610.1 alpha glucosyl transferase [Klebsiella phage KPN6]	398	QEG11635.1	QEG11635.1 putative glucosyl-transferase [Klebsiella phage KPN6]	278
MN101229.1	Klebsiella phage KMI13				QEG11468.1	QEG11468.1 hypothetical protein KMI13_137 [Klebsiella phage KMI13]	398	QEG11455.1	QEG11455.1 hypothetical protein KMI13_124 [Klebsiella phage KMI13]	278
MN101226.1	Klebsiella phage KMI12				QEG10998.1	QEG10998.1 hypothetical protein KMI12_74 [Klebsiella phage KMI12]	398	QEG11011.1	QEG11011.1 hypothetical protein KMI12_87 [Klebsiella phage KMI12]	278
MK962755.1	Shigella phage JK38				QEG05909.1	QEG05909.1 alpha-glucosyl-transferase [Shigella phage JK38]	400	QEG05891.1	QEG05891.1 beta-glucosyl-HMC-alpha-glucosyl-transferase [Shigella phage JK38]	280
MK962752.1	Shigella phage JK23				QEG05101.1	QEG05101.1 alpha-glucosyl-transferase [Shigella phage JK23]	400	QEG05083.1	QEG05083.1 beta-glucosyl-HMC-alpha-glucosyl-transferase [Shigella phage JK23]	280
MK250087.1	Mimiviridae sp. ChoanoV1							QDY52038.1	QDY52038.1 hypothetical protein 3_17 [Mimiviridae sp. ChoanoV1]	325
MK892859.1	Prokaryotic dsDNA virus sp.							QDP68038.1	QDP68038.1 MAG: hypothetical protein GOVbin3264_19 [Prokaryotic dsDNA virus sp.]	245
MK892850.1	Prokaryotic dsDNA virus sp.							QDP67583.1	QDP67583.1 MAG: hypothetical protein GOVbin568_22 [Prokaryotic dsDNA virus sp.]	247
MK892812.1	Prokaryotic dsDNA virus sp.							QDP65256.1	QDP65256.1 MAG: putative beta-glucosyl-HMC-alpha-glucosyl-transferase [Prokaryotic dsDNA virus sp.]	294
MK892782.1	Prokaryotic dsDNA virus sp.							QDP63183.1	QDP63183.1 MAG: hypothetical protein Unbinned5930contig1000_26 [Prokaryotic dsDNA virus sp.]	247
MK892745.1	Prokaryotic dsDNA virus sp.							QDP60734.1	QDP60734.1 MAG: putative beta-glucosyl-HMC-alpha-glucosyl-transferase [Prokaryotic dsDNA virus sp.]	247
MK892726.1	Prokaryotic dsDNA virus sp.							QDP59694.1	QDP59694.1 MAG: putative beta-glucosyl-HMC-alpha-glucosyl-transferase [Prokaryotic dsDNA virus sp.]	291
MK892720.1	Prokaryotic dsDNA virus sp.							QDP59248.1	QDP59248.1 MAG: hypothetical protein Tp1124SUR1244132_35 [Prokaryotic dsDNA virus sp.]	292
MK892716.1	Prokaryotic dsDNA virus sp.							QDP59067.1	QDP59067.1 MAG: putative beta-glucosyl-HMC-alpha-glucosyl-transferase [Prokaryotic dsDNA virus sp.]	380
MK892691.1	Prokaryotic dsDNA virus sp.							QDP57731.1	QDP57731.1 MAG: putative beta-glucosyl-HMC-alpha-glucosyl-transferase [Prokaryotic dsDNA virus sp.]	293
MK892661.1	Prokaryotic dsDNA virus sp.							QDP55872.1	QDP55872.1 MAG: putative beta-glucosyl-HMC-alpha-glucosyl-transferase [Prokaryotic dsDNA virus sp.]	266
MK892654.1	Prokaryotic dsDNA virus sp.							QDP55502.1	QDP55502.1 MAG: hypothetical protein Unbinned176contig1000_39 [Prokaryotic dsDNA virus sp.]	246
MK892653.1	Prokaryotic dsDNA virus sp.							QDP55411.1	QDP55411.1 MAG: putative beta-glucosyl-HMC-alpha-glucosyl-transferase [Prokaryotic dsDNA virus sp.]	289
MK892597.1	Prokaryotic dsDNA virus sp.							QDP52181.1	QDP52181.1 MAG: putative beta-glucosyl-HMC-alpha-glucosyl-transferase [Prokaryotic dsDNA virus sp.]	288
MK892553.1	Prokaryotic dsDNA virus sp.							QDP49490.1	QDP49490.1 MAG: putative beta-glucosyl-HMC-alpha-glucosyl-transferase [Prokaryotic dsDNA virus sp.]	289
MK892532.1	Prokaryotic dsDNA virus sp.							QDP48463.1	QDP48463.1 MAG: putative beta-glucosyl-HMC-alpha-glucosyl-transferase [Prokaryotic dsDNA virus sp.]	286
MK892510.1	Prokaryotic dsDNA virus sp.							QDP47392.1	QDP47392.1 MAG: hypothetical protein GOVbin2950_24 [Prokaryotic dsDNA virus sp.]	239
MN062719.1	Microbacterium phage PiperSansNom							QDP45479.1	QDP45479.1 glycosyltransferase [Microbacterium phage PiperSansNom]	246
MK967394.1	Microbacterium phage HanSolo							QDM57187.1	QDM57187.1 glycosyltransferase [Microbacterium phage HanSolo]	310
MN022785.1	Escherichia phage VEc20				QDK04189.1	QDK04189.1 alpha-glucosyl-transferase [Escherichia phage VEc20]	400	QDK04172.1	QDK04172.1 glucosyl transferase [Escherichia phage VEc20]	280
MK977694.1	Escherichia phage vB_EcoM-Sa45lw				QDF15086.1	QDF15086.1 alpha-glucosyl-transferase [Escherichia phage vB_EcoM-Sa45lw]	400	QDF15068.1	QDF15068.1 beta-glucosyl-HMC-alpha-glucosyltransferase [Escherichia phage vB_EcoM-Sa45lw]	280
MK875798.1	Microbacterium phage Piperis							QCW22643.1	QCW22643.1 glycosyltransferase [Microbacterium phage Piperis]	246
MK448727.1	Streptococcus phage Javan291							QBX16911.1	QBX16911.1 hypothetical protein Javan291_0035 [Streptococcus phage Javan291]	253
MK327944.1	Escherichia phage vB_EcoM_G2540-3				QBO65474.1	QBO65474.1 putative DNA alpha-glucosyltransferase [Escherichia phage vB_EcoM_G2540-3]	400	QBO65454.1	QBO65454.1 hypothetical protein G25403_00042 [Escherichia phage vB_EcoM_G2540-3]	280
MK327940.1	Escherichia phage vB_EcoM_G29				QBO64381.1	QBO64381.1 putative DNA alpha-glucosyltransferase [Escherichia phage vB_EcoM_G29]	400	QBO64364.1	QBO64364.1 hypothetical protein G29_00045 [Escherichia phage vB_EcoM_G29]	280
MK327937.1	Escherichia phage vB_EcoM_G10400				QBO63578.1	QBO63578.1 putative DNA alpha-glucosyltransferase [Escherichia phage vB_EcoM_G10400]	400	QBO63559.1	QBO63559.1 hypothetical protein G10400_00044 [Escherichia phage vB_EcoM_G10400]	280
MK327929.1	Escherichia phage D5505				QBO61070.1	QBO61070.1 putative DNA alpha-glucosyltransferase [Escherichia phage D5505]	400	QBO61053.1	QBO61053.1 hypothetical protein D5505_00041 [Escherichia phage D5505]	280
MK327928.1	Escherichia phage vB_EcoM_G2133				QBO60803.1	QBO60803.1 putative DNA alpha-glucosyltransferase [Escherichia phage vB_EcoM_G2133]	400	QBO60783.1	QBO60783.1 hypothetical protein G2133_00044 [Escherichia phage vB_EcoM_G2133]	280
NC_005260.1	Aeromonas phage Aeh1							NP_943971.1	NP_943971.1 beta-glucosyl-HMC-alpha-glucosyltransferase [Aeromonas phage Aeh1]	399
BK028115.1	Caudoviricetes sp.							DAZ83183.1	DAZ83183.1 MAG TPA: hypothetical protein [Caudoviricetes sp.]	250
BK026743.1	Caudoviricetes sp.							DAZ39351.1	DAZ39351.1 MAG TPA: hypothetical protein [Caudoviricetes sp.]	250
BK026526.1	Caudoviricetes sp.							DAZ33371.1	DAZ33371.1 MAG TPA: hypothetical protein [Caudoviricetes sp.]	269
BK025445.1	Caudoviricetes sp.							DAZ02835.1	DAZ02835.1 MAG TPA: hypothetical protein [Caudoviricetes sp.]	251
BK025315.1	Caudoviricetes sp.							DAY99379.1	DAY99379.1 MAG TPA: hypothetical protein [Caudoviricetes sp.]	237
BK024840.1	Caudoviricetes sp.							DAY87091.1	DAY87091.1 MAG TPA: hypothetical protein [Caudoviricetes sp.]	269
BK028088.1	Caudoviricetes sp.							DAY82711.1	DAY82711.1 MAG TPA: hypothetical protein [Caudoviricetes sp.]	264
BK027558.1	Caudoviricetes sp.							DAY77043.1	DAY77043.1 MAG TPA: hypothetical protein [Caudoviricetes sp.]	259
BK025687.1	Caudoviricetes sp.							DAY55440.1	DAY55440.1 MAG TPA: hypothetical protein [Caudoviricetes sp.]	241
BK041487.1	Caudoviricetes sp.							DAY38766.1	DAY38766.1 MAG TPA: hypothetical protein [Caudoviricetes sp.]	236
BK040894.1	Caudoviricetes sp.							DAY10982.1	DAY10982.1 MAG TPA: hypothetical protein [Caudoviricetes sp.]	280
BK040875.1	Caudoviricetes sp.							DAY10101.1	DAY10101.1 MAG TPA: hypothetical protein [Caudoviricetes sp.]	240
BK040528.1	Caudoviricetes sp.							DAX94030.1	DAX94030.1 MAG TPA: hypothetical protein [Caudoviricetes sp.]	253
BK040383.1	Bacteriophage sp.							DAX87227.1	DAX87227.1 MAG TPA: hypothetical protein [Bacteriophage sp.]	249
BK040031.1	Caudoviricetes sp.							DAX69417.1	DAX69417.1 MAG TPA: hypothetical protein [Caudoviricetes sp.]	250
BK039899.1	Caudoviricetes sp.							DAX62910.1	DAX62910.1 MAG TPA: hypothetical protein [Caudoviricetes sp.]	258
BK039362.1	Caudoviricetes sp.							DAX36359.1	DAX36359.1 MAG TPA: hypothetical protein [Caudoviricetes sp.]	250
BK039226.1	Caudoviricetes sp.							DAX29446.1	DAX29446.1 MAG TPA: hypothetical protein [Caudoviricetes sp.]	236
BK039041.1	Caudoviricetes sp.							DAX20158.1	DAX20158.1 MAG TPA: hypothetical protein [Caudoviricetes sp.]	238
BK039034.1	Caudoviricetes sp.							DAX19829.1	DAX19829.1 MAG TPA: hypothetical protein [Caudoviricetes sp.]	274
BK036693.1	Caudoviricetes sp.							DAW47548.1	DAW47548.1 MAG TPA: hypothetical protein [Caudoviricetes sp.]	243
BK036534.1	Caudoviricetes sp.							DAW39097.1	DAW39097.1 MAG TPA: hypothetical protein [Caudoviricetes sp.]	269
BK036478.1	Caudoviricetes sp.							DAW36207.1	DAW36207.1 MAG TPA: hypothetical protein [Caudoviricetes sp.]	251
BK036430.1	Caudoviricetes sp.							DAW34149.1	DAW34149.1 MAG TPA: hypothetical protein [Caudoviricetes sp.]	342
BK027255.1	Caudoviricetes sp.							DAW26846.1	DAW26846.1 MAG TPA: hypothetical protein [Caudoviricetes sp.]	264
BK029783.1	Caudoviricetes sp.							DAW15738.1	DAW15738.1 MAG TPA: hypothetical protein [Caudoviricetes sp.]	238
BK029228.1	Caudoviricetes sp.							DAV86706.1	DAV86706.1 MAG TPA: hypothetical protein [Caudoviricetes sp.]	250
BK028650.1	Caudoviricetes sp.							DAV53547.1	DAV53547.1 MAG TPA: hypothetical protein [Caudoviricetes sp.]	272
BK028642.1	Caudoviricetes sp.							DAV53173.1	DAV53173.1 MAG TPA: hypothetical protein [Caudoviricetes sp.]	238
BK055699.1	Caudoviricetes sp.							DAV24064.1	DAV24064.1 MAG TPA: hypothetical protein [Caudoviricetes sp.]	259
BK055030.1	Caudoviricetes sp.							DAU91972.1	DAU91972.1 MAG TPA: hypothetical protein [Caudoviricetes sp.]	249
BK051535.1	Caudoviricetes sp.							DAU63858.1	DAU63858.1 MAG TPA: hypothetical protein [Caudoviricetes sp.]	241
BK051295.1	Caudoviricetes sp.							DAU50851.1	DAU50851.1 MAG TPA: hypothetical protein [Caudoviricetes sp.]	269
BK051237.1	Caudoviricetes sp.							DAU47880.1	DAU47880.1 MAG TPA: putative ss-1,3-N-acetylglucosaminyltransferase [Caudoviricetes sp.]	247
BK050760.1	Caudoviricetes sp.							DAU22939.1	DAU22939.1 MAG TPA: CESA-like protein [Caudoviricetes sp.]	241
BK050717.1	Caudoviricetes sp.							DAU21106.1	DAU21106.1 MAG TPA: hypothetical protein [Caudoviricetes sp.]	253
BK050485.1	Caudoviricetes sp.							DAU07513.1	DAU07513.1 MAG TPA: hypothetical protein [Caudoviricetes sp.]	238
BK046974.1	Caudoviricetes sp.							DAT86452.1	DAT86452.1 MAG TPA: hypothetical protein [Caudoviricetes sp.]	264							YP_004300965.1
BK046944.1	Caudoviricetes sp.							DAT85041.1	DAT85041.1 MAG TPA: hypothetical protein [Caudoviricetes sp.]	236
BK045981.1	Caudoviricetes sp.							DAT35407.1	DAT35407.1 MAG TPA: hypothetical protein [Caudoviricetes sp.]	251							YP_010092832.1
BK045932.1	Caudoviricetes sp.							DAT33393.1	DAT33393.1 MAG TPA: hypothetical protein [Caudoviricetes sp.]	237
BK043206.1	Caudoviricetes sp.							DAT22889.1	DAT22889.1 MAG TPA: hypothetical protein [Caudoviricetes sp.]	236							YP_006560426.1
BK042940.1	Caudoviricetes sp.							DAT09625.1	DAT09625.1 MAG TPA: hypothetical protein [Caudoviricetes sp.]	249							YP_009808222.1
BK042870.1	Caudoviricetes sp.							DAT06019.1	DAT06019.1 MAG TPA: hypothetical protein [Caudoviricetes sp.]	269							YP_009193458.1
BK042702.1	Caudoviricetes sp.							DAS97944.1	DAS97944.1 MAG TPA: hypothetical protein [Caudoviricetes sp.]	285							YP_009816367.1
BK042400.1	Caudoviricetes sp.							DAS83470.1	DAS83470.1 MAG TPA: SPORE COAT POLYSACCHARIDE BIOSYNTHESIS SPSA, TRANSFERASE [Caudoviricetes sp.]	307							YP_009013361.1
BK042321.1	Caudoviricetes sp.							DAS79241.1	DAS79241.1 MAG TPA: hypothetical protein [Caudoviricetes sp.]	267							YP_009950055.1
BK042026.1	Caudoviricetes sp.							DAS64955.1	DAS64955.1 MAG TPA: hypothetical protein [Caudoviricetes sp.]	269							YP_009792214.1
BK041858.1	Caudoviricetes sp.							DAS56473.1	DAS56473.1 MAG TPA: hypothetical protein [Caudoviricetes sp.]	274							YP_001950113.1
BK034520.1	Bacteriophage sp.							DAS25472.1	DAS25472.1 MAG TPA: hypothetical protein [Bacteriophage sp.]	348
BK033679.1	Caudoviricetes sp.							DAR82620.1	DAR82620.1 MAG TPA: hypothetical protein [Caudoviricetes sp.]	279
BK057184.1	Caudoviricetes sp.							DAR31624.1	DAR31624.1 MAG TPA: hypothetical protein [Caudoviricetes sp.]	262
BK057129.1	Caudoviricetes sp.							DAR28922.1	DAR28922.1 MAG TPA: hypothetical protein [Caudoviricetes sp.]	233
BK056907.1	Caudoviricetes sp.							DAR17267.1	DAR17267.1 MAG TPA: hypothetical protein [Caudoviricetes sp.]	238
BK056823.1	Caudoviricetes sp.							DAR12389.1	DAR12389.1 MAG TPA: hypothetical protein [Caudoviricetes sp.]	237
BK058641.1	Caudoviricetes sp.							DAQ89013.1	DAQ89013.1 MAG TPA: hypothetical protein [Caudoviricetes sp.]	258
BK058513.1	Caudoviricetes sp.							DAQ81719.1	DAQ81719.1 MAG TPA: glycosyltransferase [Caudoviricetes sp.]	237
BK058348.1	Herelleviridae sp.							DAQ73938.1	DAQ73938.1 MAG TPA: hypothetical protein [Herelleviridae sp.]	451
BK058312.1	Caudoviricetes sp.							DAQ72226.1	DAQ72226.1 MAG TPA: hypothetical protein [Caudoviricetes sp.]	241
BK058205.1	Caudoviricetes sp.							DAQ66767.1	DAQ66767.1 MAG TPA: glycosyltransferase [Caudoviricetes sp.]	250
BK054443.1	Caudoviricetes sp.							DAQ43533.1	DAQ43533.1 MAG TPA: hypothetical protein [Caudoviricetes sp.]	240
BK053872.1	Caudoviricetes sp.							DAQ16568.1	DAQ16568.1 MAG TPA: FE-only hydrogenase [Caudoviricetes sp.]	297
BK045470.1	Caudoviricetes sp.							DAP82483.1	DAP82483.1 MAG TPA: hypothetical protein [Caudoviricetes sp.]	250
BK045281.1	Caudoviricetes sp.							DAP74078.1	DAP74078.1 MAG TPA: hypothetical protein [Caudoviricetes sp.]	249
BK045098.1	Caudoviricetes sp.							DAP65192.1	DAP65192.1 MAG TPA: SPORE COAT POLYSACCHARIDE BIOSYNTHESIS SPSA, TRANSFERASE [Caudoviricetes sp.]	306
BK044985.1	Caudoviricetes sp.							DAP60039.1	DAP60039.1 MAG TPA: hypothetical protein [Caudoviricetes sp.]	269
BK044955.1	Caudoviricetes sp.							DAP58770.1	DAP58770.1 MAG TPA: hypothetical protein [Caudoviricetes sp.]	250
BK044288.1	Caudoviricetes sp.							DAP23558.1	DAP23558.1 MAG TPA: hypothetical protein [Caudoviricetes sp.]	250
BK038394.1	Caudoviricetes sp.							DAO91650.1	DAO91650.1 MAG TPA: hypothetical protein [Caudoviricetes sp.]	258
BK038286.1	Caudoviricetes sp.							DAO86777.1	DAO86777.1 MAG TPA: hypothetical protein [Caudoviricetes sp.]	261
BK038213.1	Caudoviricetes sp.							DAO82839.1	DAO82839.1 MAG TPA: hypothetical protein [Caudoviricetes sp.]	279
BK038172.1	Caudoviricetes sp.							DAO80932.1	DAO80932.1 MAG TPA: hypothetical protein [Caudoviricetes sp.]	250
BK038170.1	Caudoviricetes sp.							DAO80783.1	DAO80783.1 MAG TPA: hypothetical protein [Caudoviricetes sp.]	237
BK038112.1	Caudoviricetes sp.				DAO78045.1	DAO78045.1 MAG TPA: DNA alpha-glucosyltransferase [Caudoviricetes sp.]	400	DAO78104.1	DAO78104.1 MAG TPA: hypothetical protein [Caudoviricetes sp.]	280
BK037783.1	Caudoviricetes sp.							DAO61594.1	DAO61594.1 MAG TPA: hypothetical protein [Caudoviricetes sp.]	252
BK048940.1	Caudoviricetes sp.							DAO13461.1	DAO13461.1 MAG TPA: hypothetical protein [Caudoviricetes sp.]	259
BK023611.1	Caudoviricetes sp.							DAN84132.1	DAN84132.1 MAG TPA: hypothetical protein [Caudoviricetes sp.]	249
BK023249.1	Caudoviricetes sp.							DAN67123.1	DAN67123.1 MAG TPA: hypothetical protein [Caudoviricetes sp.]	284
BK053300.1	Caudoviricetes sp.							DAN10146.1	DAN10146.1 MAG TPA: hypothetical protein [Caudoviricetes sp.]	239
BK053168.1	Caudoviricetes sp.							DAN03831.1	DAN03831.1 MAG TPA: hypothetical protein [Caudoviricetes sp.]	251
BK022327.1	Caudoviricetes sp.							DAM28868.1	DAM28868.1 MAG TPA: hypothetical protein [Caudoviricetes sp.]	251
BK022278.1	Caudoviricetes sp.							DAM26096.1	DAM26096.1 MAG TPA: hypothetical protein [Caudoviricetes sp.]	243
BK022226.1	Caudoviricetes sp.							DAM23427.1	DAM23427.1 MAG TPA: hypothetical protein, partial [Caudoviricetes sp.]	259
BK022120.1	Caudoviricetes sp.							DAM18360.1	DAM18360.1 MAG TPA: hypothetical protein [Caudoviricetes sp.]	269
BK021615.1	Caudoviricetes sp.							DAL92770.1	DAL92770.1 MAG TPA: hypothetical protein [Caudoviricetes sp.]	258
BK021532.1	Caudoviricetes sp.							DAL88628.1	DAL88628.1 MAG TPA: hypothetical protein [Caudoviricetes sp.]	250
BK021432.1	Caudoviricetes sp.							DAL84017.1	DAL84017.1 MAG TPA: glycosyltransferase [Caudoviricetes sp.]	239
BK021197.1	Caudoviricetes sp.							DAL73300.1	DAL73300.1 MAG TPA: hypothetical protein [Caudoviricetes sp.]	271
BK032189.1	Caudoviricetes sp.							DAL51068.1	DAL51068.1 MAG TPA_asm: hypothetical protein [Caudoviricetes sp.]	286
BK031903.1	Caudoviricetes sp.							DAL36878.1	DAL36878.1 MAG TPA_asm: hypothetical protein [Caudoviricetes sp.]	246
BK031875.1	Caudoviricetes sp.							DAL35602.1	DAL35602.1 MAG TPA_asm: hypothetical protein [Caudoviricetes sp.]	250
BK031645.1	Caudoviricetes sp.							DAL25183.1	DAL25183.1 MAG TPA_asm: hypothetical protein [Caudoviricetes sp.]	246
BK031438.1	Caudoviricetes sp.							DAL15359.1	DAL15359.1 MAG TPA_asm: hypothetical protein [Caudoviricetes sp.]	277
BK031383.1	Caudoviricetes sp.							DAL12752.1	DAL12752.1 MAG TPA_asm: hypothetical protein [Caudoviricetes sp.]	251
BK048286.1	Caudoviricetes sp.							DAL03371.1	DAL03371.1 MAG TPA: hypothetical protein [Caudoviricetes sp.]	236
BK048174.1	Caudoviricetes sp.							DAK97901.1	DAK97901.1 MAG TPA: hypothetical protein [Caudoviricetes sp.]	264
BK047746.1	Caudoviricetes sp.							DAK76553.1	DAK76553.1 MAG TPA: hypothetical protein [Caudoviricetes sp.]	250
BK047738.1	Bacteriophage sp.							DAK76070.1	DAK76070.1 MAG TPA: hypothetical protein [Bacteriophage sp.]	451
BK047678.1	Caudoviricetes sp.							DAK72953.1	DAK72953.1 MAG TPA: hypothetical protein [Caudoviricetes sp.]	274
BK047575.1	Caudoviricetes sp.							DAK67719.1	DAK67719.1 MAG TPA: hypothetical protein [Caudoviricetes sp.]	257
BK035981.1	Caudoviricetes sp.							DAK34432.1	DAK34432.1 MAG TPA: hypothetical protein [Caudoviricetes sp.]	237
BK035709.1	Caudoviricetes sp.							DAK20720.1	DAK20720.1 MAG TPA: hypothetical protein [Caudoviricetes sp.]	251
BK035521.1	Caudoviricetes sp.							DAK12226.1	DAK12226.1 MAG TPA: hypothetical protein [Caudoviricetes sp.]	254
BK043748.1	Caudoviricetes sp.							DAJ66199.1	DAJ66199.1 MAG TPA: hypothetical protein [Caudoviricetes sp.]	274
BK043662.1	Caudoviricetes sp.							DAJ62333.1	DAJ62333.1 MAG TPA: hypothetical protein [Caudoviricetes sp.]	236
BK038669.1	Caudoviricetes sp.							DAJ28035.1	DAJ28035.1 MAG TPA: hypothetical protein [Caudoviricetes sp.]	277
BK031221.1	Podoviridae sp. ctgHy19							DAJ19484.1	DAJ19484.1 MAG TPA: hypothetical protein [Podoviridae sp. ctgHy19]	270
BK031118.1	Siphoviridae sp. ctqtA1							DAJ13521.1	DAJ13521.1 MAG TPA: hypothetical protein [Siphoviridae sp. ctqtA1]	241
BK020836.1	Caudoviricetes sp.							DAJ01788.1	DAJ01788.1 MAG TPA: hypothetical protein [Caudoviricetes sp.]	249
BK020394.1	Bacteriophage sp.							DAI80837.1	DAI80837.1 MAG TPA: hypothetical protein [Bacteriophage sp.]	271
BK020327.1	Caudoviricetes sp.							DAI77445.1	DAI77445.1 MAG TPA: hypothetical protein [Caudoviricetes sp.]	241
BK020213.1	Caudoviricetes sp.							DAI72097.1	DAI72097.1 MAG TPA: hypothetical protein [Caudoviricetes sp.]	241
BK020058.1	Caudoviricetes sp.							DAI65114.1	DAI65114.1 MAG TPA: hypothetical protein [Caudoviricetes sp.]	237
BK030981.1	Caudoviricetes sp.							DAI55856.1	DAI55856.1 MAG TPA: glycosyltransferase [Caudoviricetes sp.]	237
BK030833.1	Caudoviricetes sp.							DAI48554.1	DAI48554.1 MAG TPA: hypothetical protein [Caudoviricetes sp.]	258
BK030233.1	Caudoviricetes sp.							DAI19949.1	DAI19949.1 MAG TPA: hypothetical protein [Caudoviricetes sp.]	241
BK030127.1	Caudoviricetes sp.							DAI14920.1	DAI14920.1 MAG TPA: hypothetical protein [Caudoviricetes sp.]	238
BK024511.1	Bacteriophage sp.							DAH95592.1	DAH95592.1 MAG TPA: hypothetical protein [Bacteriophage sp.]	264
BK024410.1	Bacteriophage sp.							DAH90571.1	DAH90571.1 MAG TPA: RfbF-like protein [Bacteriophage sp.]	270
BK024366.1	Caudoviricetes sp.							DAH88719.1	DAH88719.1 MAG TPA: hypothetical protein [Caudoviricetes sp.]	239
BK024140.1	Caudoviricetes sp.							DAH77235.1	DAH77235.1 MAG TPA: hypothetical protein [Caudoviricetes sp.]	280
BK018944.1	Caudoviricetes sp.							DAH31001.1	DAH31001.1 MAG TPA: hypothetical protein [Caudoviricetes sp.]	261
BK035366.1	Herelleviridae sp.							DAG96065.1	DAG96065.1 MAG TPA: hypothetical protein [Herelleviridae sp.]	267
BK016618.1	Caudoviricetes sp.							DAG84078.1	DAG84078.1 MAG TPA: glycosyltransferase family protein [Caudoviricetes sp.]	259
BK018264.1	Caudoviricetes sp.							DAG54607.1	DAG54607.1 MAG TPA: hypothetical protein [Caudoviricetes sp.]	247
BK017859.1	Caudoviricetes sp.							DAG32829.1	DAG32829.1 MAG TPA: hypothetical protein [Caudoviricetes sp.]	271
BK017593.1	Caudoviricetes sp.							DAG17917.1	DAG17917.1 MAG TPA: hypothetical protein [Caudoviricetes sp.]	246
BK017458.1	Caudoviricetes sp.							DAG11229.1	DAG11229.1 MAG TPA: putative glycosyltransferase [Caudoviricetes sp.]	242
BK016231.1	Siphoviridae sp. ctVOP12							DAG03542.1	DAG03542.1 MAG TPA: hypothetical protein [Siphoviridae sp. ctVOP12]	241
BK032725.1	Myoviridae sp. ctp4Q36							DAF56981.1	DAF56981.1 MAG TPA: hypothetical protein [Myoviridae sp. ctp4Q36]	273
BK032591.1	Siphoviridae sp. ctxvK3							DAF49974.1	DAF49974.1 MAG TPA: KfiA protein, TRANSFERASE.91A [Siphoviridae sp. ctxvK3]	253
BK056775.1	Caudoviricetes sp.							DAF40895.1	DAF40895.1 MAG TPA: hypothetical protein [Caudoviricetes sp.]	271
BK019876.1	Caudoviricetes sp.							DAE88164.1	DAE88164.1 MAG TPA: hypothetical protein [Caudoviricetes sp.]	250
BK019786.1	Caudoviricetes sp.							DAE82848.1	DAE82848.1 MAG TPA: hypothetical protein [Caudoviricetes sp.]	236
BK019710.1	Caudoviricetes sp.							DAE78722.1	DAE78722.1 MAG TPA: hypothetical protein [Caudoviricetes sp.]	250
BK033251.1	Caudoviricetes sp.							DAE53605.1	DAE53605.1 MAG TPA: hypothetical protein [Caudoviricetes sp.]	261
BK015167.1	Myoviridae sp. ctcwu24							DAD93818.1	DAD93818.1 MAG TPA: hypothetical protein [Myoviridae sp. ctcwu24]	241
BK015060.1	Podoviridae sp. ctiJY10							DAD89407.1	DAD89407.1 MAG TPA: hypothetical protein [Podoviridae sp. ctiJY10]	272
BK014711.1	Siphoviridae sp. ctbrg2							DAD68913.1	DAD68913.1 MAG TPA: hypothetical protein [Siphoviridae sp. ctbrg2]	250
BK016819.1	Caudoviricetes sp.							DAD64546.1	DAD64546.1 MAG TPA: hypothetical protein [Caudoviricetes sp.]	450
OZ035850.1	Escherichia phage vB_Eco_TB37				CAL1641174.1	CAL1641174.1 a-gt alpha glucosyl transferase [Escherichia phage vB_Eco_TB37]	400	CAL1641136.1	CAL1641136.1 glucosyl transferase [Escherichia phage vB_Eco_TB37]	280
OZ034685.1	Escherichia phage vB_Eco_Geo				CAL1327842.1	CAL1327842.1 Alpha glucosyl transferase [Escherichia phage vB_Eco_Geo]	400	CAL1327742.1	CAL1327742.1 Glucosyl transferase [Escherichia phage vB_Eco_Geo]	280
OZ034683.1	Escherichia phage vB_Eco_CP				CAL1327799.1	CAL1327799.1 Alpha glucosyl transferase [Escherichia phage vB_Eco_CP]	400	CAL1327694.1	CAL1327694.1 Glucosyl transferase [Escherichia phage vB_Eco_CP]	280
OZ034684.1	Escherichia phage vB_Eco_EH2				CAL1327548.1	CAL1327548.1 Alpha glucosyl transferase [Escherichia phage vB_Eco_EH2]	400	CAL1327621.1	CAL1327621.1 Glucosyl transferase [Escherichia phage vB_Eco_EH2]	280
OZ034686.1	Escherichia phage vB_Eco_Some				CAL1327713.1	CAL1327713.1 Alpha glucosyl transferase [Escherichia phage vB_Eco_Some]	400	CAL1327615.1	CAL1327615.1 Glucosyl transferase [Escherichia phage vB_Eco_Some]	280
OY720021.1	Escherichia phage vB_Eco_Solly				CAJ1578287.1	CAJ1578287.1 a-gt alpha glucosyl transferase [Escherichia phage vB_Eco_Solly]	400	CAJ1578263.1	CAJ1578263.1 glucosyl transferase [Escherichia phage vB_Eco_Solly]	280
OY720014.1	Escherichia phage vB_Eco_QOTSP				CAJ1093077.1	CAJ1093077.1 a-gt alpha glucosyl transferase [Escherichia phage vB_Eco_QOTSP]	400	CAJ1093119.1	CAJ1093119.1 glucosyl transferase [Escherichia phage vB_Eco_QOTSP]	280
OV876900.1	Escherichia phage UGKSEcP2				CAH1615358.1	CAH1615358.1 alpha-glucosyltransferase [Escherichia phage UGKSEcP2]	400	CAH1615342.1	CAH1615342.1 beta-glucosyl-HMC-alpha-glucosyltransferase [Escherichia phage UGKSEcP2]	280
LR881144.1	Klebsiella phage vB_KoM-Flushed				CAD5242011.1	CAD5242011.1 alpha-glucosyl-transferase [Klebsiella phage vB_KoM-Flushed]	398	CAD5241908.1	CAD5241908.1 beta-glucosyl-HMC-alpha-glucosyl-transferase [Klebsiella phage vB_KoM-Flushed]	278
LR881146.1	Klebsiella phage vB_KpM-Wobble				CAD5241953.1	CAD5241953.1 alpha-glucosyl-transferase [Klebsiella phage vB_KpM-Wobble]	398	CAD5241854.1	CAD5241854.1 beta-glucosyl-HMC-alpha-glucosyl-transferase [Klebsiella phage vB_KpM-Wobble]	278
LR877331.1	Klebsiella phage vB_KpnM_311F				CAD2272669.1	CAD2272669.1 alpha-glucosyl-transferase [Klebsiella phage vB_KpnM_311F]	398	CAD2272713.1	CAD2272713.1 beta-glucosyl-HMC-alpha-glucosyl-transferase [Klebsiella phage vB_KpnM_311F]	278
LR798217.1	uncultured Caudovirales phage							CAB5194558.1	CAB5194558.1 hypothetical protein UFOVP173_6 [uncultured Caudovirales phage]	288
LR797343.1	uncultured Caudovirales phage							CAB4203820.1	CAB4203820.1 hypothetical protein UFOVP1391_10 [uncultured Caudovirales phage]	275
LR797260.1	uncultured Caudovirales phage							CAB4198264.1	CAB4198264.1 hypothetical protein UFOVP1313_62 [uncultured Caudovirales phage]	252
LR797135.1	uncultured Caudovirales phage							CAB4189250.1	CAB4189250.1 hypothetical protein UFOVP1184_4 [uncultured Caudovirales phage]	293
LR797066.1	uncultured Caudovirales phage							CAB4184855.1	CAB4184855.1 hypothetical protein UFOVP1116_40 [uncultured Caudovirales phage]	275
LR796967.1	uncultured Caudovirales phage							CAB4178447.1	CAB4178447.1 hypothetical protein UFOVP1021_12 [uncultured Caudovirales phage]	247
LR796542.1	uncultured Caudovirales phage							CAB4150433.1	CAB4150433.1 hypothetical protein UFOVP569_30 [uncultured Caudovirales phage]	244
LR796529.1	uncultured Caudovirales phage							CAB4149491.1	CAB4149491.1 hypothetical protein UFOVP553_3 [uncultured Caudovirales phage]	289
LR796492.1	uncultured Caudovirales phage							CAB4147222.1	CAB4147222.1 hypothetical protein UFOVP519_17 [uncultured Caudovirales phage]	268
LR796413.1	uncultured Caudovirales phage							CAB4142944.1	CAB4142944.1 hypothetical protein UFOVP452_55 [uncultured Caudovirales phage]	287
LR796382.1	uncultured Caudovirales phage							CAB4140176.1	CAB4140176.1 hypothetical protein UFOVP409_16 [uncultured Caudovirales phage]	290
LR796317.1	uncultured Caudovirales phage							CAB4136457.1	CAB4136457.1 hypothetical protein UFOVP306_8 [uncultured Caudovirales phage]	293
LR746311.1	Shigella phage vB_SsoM_113				CAA7537584.1	CAA7537584.1 alpha-glucosyl-transferase [Shigella phage vB_SsoM_113]	400	CAA7537625.1	CAA7537625.1 Hypothetical protein FPMEPEAJ_00099 [Shigella phage vB_SsoM_113]	280
X68725.1	Enterobacteria phage T6							CAA48667.1	CAA48667.1 beta-glucosyl-HMC-alpha-glucosyl- transferase [Enterobacteria phage T6]	280
LC778249.1	Aeromonas phage phiWae14							BES53173.1	BES53173.1 hypothetical protein [Aeromonas phage phiWae14]	399
LC768492.1	Klebsiella phage phiKp_22				BEH88553.1	BEH88553.1 hypothetical protein [Klebsiella phage phiKp_22]	416	BEH88566.1	BEH88566.1 hypothetical protein [Klebsiella phage phiKp_22]	278
LC620505.1	Escherichia phage NiC89				BCT70163.1	BCT70163.1 hypothetical protein [Escherichia phage NiC89]	400	BCT70146.1	BCT70146.1 hypothetical protein [Escherichia phage NiC89]	280
AP019525.1	Tenacibaculum phage PTm5							BBI90908.1	BBI90908.1 hypothetical protein [Tenacibaculum phage PTm5]	471
LC465543.1	Shigella phage SfPhi01				BBI58183.1	BBI58183.1 putative alpha-glucosyl-transferase [Shigella phage SfPhi01]	400	BBI58162.1	BBI58162.1 glucosyl transferase [Shigella phage SfPhi01]	280
AP014294.1	uncultured Mediterranean phage uvMED							BAR33220.1	BAR33220.1 hypothetical protein [uncultured Mediterranean phage uvMED]	238
AP014124.1	uncultured Mediterranean phage uvMED							BAR28706.1	BAR28706.1 hypothetical protein [uncultured Mediterranean phage uvMED]	282
AP014123.1	uncultured Mediterranean phage uvMED							BAR28641.1	BAR28641.1 hypothetical protein [uncultured Mediterranean phage uvMED]	282
AP013445.1	uncultured Mediterranean phage uvMED							BAQ88823.1	BAQ88823.1 hypothetical protein [uncultured Mediterranean phage uvMED]	290
MH550421.1	Enterobacteria phage T6				AXN58099.1	AXN58099.1 alpha glucosyl transferase [Enterobacteria phage T6]	400	AXN58083.1	AXN58083.1 beta-glucosyl-HMC-alpha-glucosyl-transferase [Enterobacteria phage T6]	261
MH590590.1	Microbacterium phage Schnapsidee							AXH68998.1	AXH68998.1 glycosyltransferase [Microbacterium phage Schnapsidee]	310
MH513981.1	Microbacterium phage Papafritta							AXH48558.1	AXH48558.1 glycosyltransferase [Microbacterium phage Papafritta]	321
MH355584.1	Escherichia phage vB_EcoM_JB75				AXC34005.1	AXC34005.1 alpha-glucosyl-transferase [Escherichia phage vB_EcoM_JB75]	400	AXC34032.1	AXC34032.1 beta-glucosyl-HMC-alpha-glucosyl-transferase [Escherichia phage vB_EcoM_JB75]	282
MH045565.1	Microbacterium phage Antoinette							AVR56653.1	AVR56653.1 glycosyltransferase [Microbacterium phage Antoinette]	310
MH045560.1	Microbacterium phage Nagem							AVR56376.1	AVR56376.1 glycosyltransferase [Microbacterium phage Nagem]	310
MH045559.1	Microbacterium phage Etna							AVR56313.1	AVR56313.1 glycosyltransferase [Microbacterium phage Etna]	310
MH045555.1	Microbacterium phage BeeBee8							AVR56134.1	AVR56134.1 glycosyltransferase [Microbacterium phage BeeBee8]	317
MH045554.1	Microbacterium phage Bandik							AVR56070.1	AVR56070.1 glycosyltransferase [Microbacterium phage Bandik]	310
MG944219.1	Microbacterium phage PuppyEggo							AVJ51245.1	AVJ51245.1 glycosyltransferase [Microbacterium phage PuppyEggo]	310
MG839030.1	Microbacterium phage Balsa							AUX83573.1	AUX83573.1 glycosyltransferase [Microbacterium phage Balsa]	310
MG839024.1	Microbacterium phage Peppino							AUX83198.1	AUX83198.1 glycosyltransferase [Microbacterium phage Peppino]	317
MG839023.1	Microbacterium phage Peep							AUX83134.1	AUX83134.1 glycosyltransferase [Microbacterium phage Peep]	310
MG839022.1	Microbacterium phage Ludgate							AUX83072.1	AUX83072.1 glycosyltransferase [Microbacterium phage Ludgate]	310
MG839015.1	Microbacterium phage Aubergine							AUX82634.1	AUX82634.1 glycosyltransferase [Microbacterium phage Aubergine]	310
MF327009.1	Shigella phage Sf25				AUV63469.1	AUV63469.1 alpha glucosyl transferase [Shigella phage Sf25]	400	AUV63452.1	AUV63452.1 hypothetical protein Sf25_gp172 [Shigella phage Sf25]	280
MG751100.1	Klebsiella phage KP1				AUV57393.1	AUV57393.1 hypothetical protein KP1_34 [Klebsiella phage KP1]	398	AUV57379.1	AUV57379.1 hypothetical protein KP1_20 [Klebsiella phage KP1]	278
MG592499.1	Vibrio phage 1.124.O._10N.286.49.B1							AUR89558.1	AUR89558.1 hypothetical protein NVP1124O_57 [Vibrio phage 1.124.O._10N.286.49.B1]	387
MG592452.1	Vibrio phage 1.076.O._10N.286.51.B7							AUR85517.1	AUR85517.1 hypothetical protein NVP1076O_12 [Vibrio phage 1.076.O._10N.286.51.B7]	389
KY224000.1	Mycobacterium phage Rich							APQ42264.1	APQ42264.1 hypothetical protein PBI_RICH_3 [Mycobacterium phage Rich]	244
KT997810.1	uncultured Mediterranean phage							ANS04608.1	ANS04608.1 hypothetical protein [uncultured Mediterranean phage]	294
KU682439.2	Stenotrophomonas phage vB_SmaS-DLP_6							AMQ65948.1	AMQ65948.1 hypothetical protein AAY80_028 [Stenotrophomonas phage vB_SmaS-DLP_6]	287
KR029595.1	uncultured marine virus							AKH47501.1	AKH47501.1 hypothetical protein [uncultured marine virus]	289
KM606997.1	Enterobacteria phage RB7				AIT73610.1	AIT73610.1 alpha-glucosyl-transferase [Enterobacteria phage RB7]	400	AIT73593.1	AIT73593.1 beta-glucosyl-HMC-alpha-glucosyl-transferase [Enterobacteria phage RB7]	239
PP434423.1	Escherichia phage 236Ecol005PP	WWT49614.1	WWT49614.1 beta-glucosyl-HMC-alpha-glucosyltransferase [Escherichia phage 236Ecol005PP]	253	WWT49631.1	WWT49631.1 DNA alpha-glucosyltransferase [Escherichia phage 236Ecol005PP]	400
NC_028773.1	Cronobacter phage S13	YP_009196441.1	YP_009196441.1 hypothetical protein AVV44_gp057 [Cronobacter phage S13]	283
BK032536.1	Podoviridae sp. ctsUe5	DAF46406.1	DAF46406.1 MAG TPA: hypothetical protein [Podoviridae sp. ctsUe5]	284
OR515478.1	Citrobacter phage Ci1	WNL62995.1	WNL62995.1 hypothetical protein [Citrobacter phage Ci1]	309
NC_070937.1	Cronobacter phage LPCS28	YP_010665908.1	YP_010665908.1 hypothetical protein PQB73_gp116 [Cronobacter phage LPCS28]	309
BK048428.1	Caudoviricetes sp.	DAN86548.1	DAN86548.1 MAG TPA: hypothetical protein [Caudoviricetes sp.]	311
LR796388.1	uncultured Caudovirales phage	CAB4141193.1	CAB4141193.1 hypothetical protein UFOVP410_32 [uncultured Caudovirales phage]	317
OZ209023.1	Escherichia phage T4	CAM1376818.1	CAM1376818.1 beta-glucosyltransferase [Escherichia phage T4]	326
OP172633.1	Agathobaculum phage AB434P2	WAX05084.1	WAX05084.1 hypothetical protein AB434P2_00006 [Agathobaculum phage AB434P2]	328
BK040975.1	Caudoviricetes sp.	DAY14459.1	DAY14459.1 MAG TPA: hypothetical protein [Caudoviricetes sp.]	338
BK030337.1	Caudoviricetes sp.	DAI25093.1	DAI25093.1 MAG TPA: hypothetical protein [Caudoviricetes sp.]	339
KM607002.1	Enterobacteria phage RB55	AIT74956.1	AIT74956.1 beta-glucosyl-HMC-alpha-glucosyl-transferase [Enterobacteria phage RB55]	351	AIT74973.1	AIT74973.1 alpha-glucosyl-transferase [Enterobacteria phage RB55]	400
NC_000866.4	Escherichia phage T4	NP_049658.1	NP_049658.1 beta-glucosyltransferase [Escherichia phage T4]	351	NP_049673.1	NP_049673.1 alpha-glucosyltransferase [Escherichia phage T4]	400
OQ331036.1	Yersinia phage MHG19	WCZ66246.1	WCZ66246.1 beta glucosyl transferase [Yersinia phage MHG19]	351
PP400786.1	Escherichia phage FL12	XAO16732.1	XAO16732.1 hypothetical protein [Escherichia phage FL12]	351	XAO16750.1	XAO16750.1 a-gt alpha glucosyl transferase [Escherichia phage FL12]	400
PQ249395.1	Escherichia phage Pu-Krd-SF1	XGU05383.1	XGU05383.1 beta-glucosyltransferase [Escherichia phage Pu-Krd-SF1]	351	XGU05367.1	XGU05367.1 alpha-glucosyltransferase [Escherichia phage Pu-Krd-SF1]	400
PP799023.1	Acinetobacter phage AB2I2	XJP41209.1	XJP41209.1 b-gt beta glucosyl transferase [Acinetobacter phage AB2I2]	351
CAJCJZ010000002.1	Enterococcus phage vB_EfaS_140	CAD0281763.1	CAD0281763.1 Beta glucosyl transferase [Enterococcus phage vB_EfaS_140]	352
LT546029.1	Enterococcus phage VFW	SCZ84001.1	SCZ84001.1 b-gt beta glucosyl transferase [Enterococcus phage VFW]	352
PQ389505.1	Enterococcus phage vB_EfKM29	XHY98561.1	XHY98561.1 b-gt beta glucosyl transferase [Enterococcus phage vB_EfKM29]	352
NC_055833.1	Enterococcus phage nattely	YP_010106414.1	YP_010106414.1 beta-glucosyltransferase [Enterococcus phage nattely]	352
NC_055834.1	Enterococcus phage vipetofem	YP_010106573.1	YP_010106573.1 beta-glucosyltransferase [Enterococcus phage vipetofem]	352
BK018198.1	Caudoviricetes sp.	DAG51239.1	DAG51239.1 MAG TPA: DNA beta-glucosyltransferase [Caudoviricetes sp.]	354
JN377905.1	Aeromonas phage Aes516	AFN69942.1	AFN69942.1 hypothetical protein [Aeromonas phage Aes516]	358
OP380595.1	Aeromonas phage avDM3	UYD57656.1	UYD57656.1 hypothetical protein MEIMHGIN_00014 [Aeromonas phage avDM3]	358
NC_014635.1	Aeromonas phage phiAS4	YP_003969044.1	YP_003969044.1 hypothetical protein phiAS4_ORF0026 [Aeromonas phage phiAS4]	358
NC_019543.1	Aeromonas phage Aes508	YP_007010909.1	YP_007010909.1 hypothetical protein F484_gp220 [Aeromonas phage Aes508]	358
NC_020879.1	Aeromonas phage Aes012	YP_007677946.1	YP_007677946.1 hypothetical protein Aes012_229 [Aeromonas phage Aes012]	358
NC_029000.1	Stenotrophomonas phage IME13	YP_009217631.1	YP_009217631.1 hypothetical protein AVU72_gp080 [Stenotrophomonas phage IME13]	358
NC_055747.1	Aeromonas phage 60AhydR15PP	YP_010095908.1	YP_010095908.1 hypothetical protein KNT91_gp180 [Aeromonas phage 60AhydR15PP]	358
NC_008208.1	Aeromonas phage 25	YP_656461.1	YP_656461.1 hypothetical protein PHG25p227nc [Aeromonas phage 25]	358
MH719082.1	Escherichia phage vB_EcoM_IME392	AXY86080.1	AXY86080.1 hypothetical protein [Escherichia phage vB_EcoM_IME392]	359
BK024507.1	Caudoviricetes sp.	DAH95376.1	DAH95376.1 MAG TPA: hypothetical protein [Caudoviricetes sp.]	359
MK504445.1	Lactobacillus phage ATCCB	QBJ03739.1	QBJ03739.1 beta-glucosyltransferase [Lactobacillus phage ATCCB]	359
OP688485.1	Escherichia phage EP_H11	WBU87637.1	WBU87637.1 hypothetical protein [Escherichia phage EP_H11]	359
BK051726.1	Caudoviricetes sp.	DAM33103.1	DAM33103.1 MAG TPA: glycosyltransferase family protein [Caudoviricetes sp.]	372
MG752970.1	Ralstonia phage RsoM2USA	AVH84931.1	AVH84931.1 hypothetical protein RsoM2USA_2 [Ralstonia phage RsoM2USA]	376
NC_019521.1	Sphingomonas phage PAU	YP_007006787.1	YP_007006787.1 gp180 [Sphingomonas phage PAU]	385
BK026275.1	Caudoviricetes sp.	DAZ27142.1	DAZ27142.1 MAG TPA: hypothetical protein [Caudoviricetes sp.]	386
BK051440.1	Caudoviricetes sp.	DAU58635.1	DAU58635.1 MAG TPA: hypothetical protein [Caudoviricetes sp.]	387
OX422066.1	Enterococcus phage Planchet	CAI7679488.1	CAI7679488.1 Glycosyltransferase [Enterococcus phage Planchet]	388
BK016109.1	Myoviridae sp. ctCo31	DAF95747.1	DAF95747.1 MAG TPA: hypothetical protein [Myoviridae sp. ctCo31]	390
OR222182.1	Caudoviricetes sp.	XOS31189.1	XOS31189.1 MAG: hypothetical protein MSP0790_84 [Caudoviricetes sp.]	404
NC_055907.1	Enterococcus phage 9183	YP_010113672.1	YP_010113672.1 hypothetical protein KNV65_gp048 [Enterococcus phage 9183]	406
BK054808.1	Caudoviricetes sp.	DAU80640.1	DAU80640.1 MAG TPA: glycosyltransferase [Caudoviricetes sp.]	409
BK051693.1	Ackermannviridae sp.	DAM31507.1	DAM31507.1 MAG TPA: hypothetical protein [Ackermannviridae sp.]	419
BK051965.1	Caudoviricetes sp.	DAM44497.1	DAM44497.1 MAG TPA: hypothetical protein [Caudoviricetes sp.]	433
OR050627.1	Chryseobacterium phage MA9V-1	WIC41322.1	WIC41322.1 hypothetical protein MA9V1_058 [Chryseobacterium phage MA9V-1]	433
BK030807.1	Caudoviricetes sp.	DAI47026.1	DAI47026.1 MAG TPA: hypothetical protein [Caudoviricetes sp.]	460
BK051115.1	Caudoviricetes sp.	DAU41701.1	DAU41701.1 MAG TPA: hypothetical protein [Caudoviricetes sp.]	460
MT732454.1	Maribacter phage Molly_4	QQO97992.1	QQO97992.1 beta glucosyl transferase [Maribacter phage Molly_4]	473
NC_062751.1	Maribacter phage Molly_1	YP_010357151.1	YP_010357151.1 beta glucosyl transferase [Maribacter phage Molly_1]	473
NC_062752.1	Maribacter phage Colly_1	YP_010357349.1	YP_010357349.1 beta glucosyl transferase [Maribacter phage Colly_1]	473
NC_023719.1	Bacillus phage G				YP_009015616.1	YP_009015616.1 alpha-glucosyltransferase [Bacillus phage G]	460
OK896991.1	Geobacillus phage GR1				UDY80704.1	UDY80704.1 glycosyltransferase [Geobacillus phage GR1]	459
OP053360.1	Cyanophage S-TIM66				UYE96754.1	UYE96754.1 hypothetical protein [Cyanophage S-TIM66]	426
OP053362.1	Cyanophage S-TIM54				UYE97174.1	UYE97174.1 hypothetical protein [Cyanophage S-TIM54]	426
NC_019516.2	Cyanophage S-TIM5				YP_007006002.1	YP_007006002.1 alpha-glucosyltransferase [Cyanophage S-TIM5]	426
BK032497.1	Siphoviridae sp. ctHip2				DAF42925.1	DAF42925.1 MAG TPA: DNA alpha-glucosyltransferase [Siphoviridae sp. ctHip2]	420
BK044767.1	Caudoviricetes sp.				DAP49608.1	DAP49608.1 MAG TPA: DNA alpha-glucosyltransferase [Caudoviricetes sp.]	420
OR222104.1	Caudoviricetes sp.				XOS24992.1	XOS24992.1 MAG: alpha-glucosyl-transferase [Caudoviricetes sp.]	420
LR797022.1	uncultured Caudovirales phage				CAB4182134.1	CAB4182134.1 DNA alpha-glucosyltransferase [uncultured Caudovirales phage]	409
BK042155.1	Caudoviricetes sp.				DAS71490.1	DAS71490.1 MAG TPA: DNA alpha-glucosyltransferase [Caudoviricetes sp.]	407
MK892713.1	Prokaryotic dsDNA virus sp.				QDP58855.1	QDP58855.1 MAG: putative DNA alpha-glucosyltransferase [Prokaryotic dsDNA virus sp.]	405
OZ209057.1	Escherichia phage T4				CAM1377096.1	CAM1377096.1 alpha-glucosyltransferase [Escherichia phage T4]	400
PQ666542.1	Shigella phage sb4				XOD32352.1	XOD32352.1 DNA alpha-glucosyltransferase [Shigella phage sb4]	400
NC_054910.1	Escherichia phage EcNP1				YP_010067969.1	YP_010067969.1 alpha-glucosyltransferase [Escherichia phage EcNP1]	400	Putative protein	beta-glucosyl-HMC-alpha-glucosyl-transferase	281
OP586623.1	Erwinia phage IT22				UYL22577.1	UYL22577.1 DNA alpha-glucosyltransferase [Erwinia phage IT22]	398
PP597384.1	Klebsiella phage vB_KM5a1-KLB2				XOA07997.1	XOA07997.1 DNA alpha-glucosyltransferase protein [Klebsiella phage vB_KM5a1-KLB2]	398
NC_055743.1	Erwinia phage Cronus				YP_010094994.1	YP_010094994.1 alpha-glucosyltransferase [Erwinia phage Cronus]	398
PP355768.1	Klebsiella phage vB_Kpn_AM_K6				WWS25185.1	WWS25185.1 hypothetical protein vBKpnAMK6_00231 [Klebsiella phage vB_Kpn_AM_K6]	394
OQ999172.1	Listeria phage LIS04				WJZ23565.1	WJZ23565.1 glycosyl transferase [Listeria phage LIS04]	386
AF022777.1	Escherichia phage AR1				AAD01741.1	AAD01741.1 alpha-glucosyltransferase, partial [Escherichia phage AR1]	355
BK016237.1	Myoviridae sp. ctbEa13				DAG03999.1	DAG03999.1 MAG TPA: WabH-like protein [Myoviridae sp. ctbEa13]	304
PP355766.1	Klebsiella phage vB_Kpn_AM_K4				WWS24631.1	WWS24631.1 hypothetical protein vBKpnAMK4_00443 [Klebsiella phage vB_Kpn_AM_K4]	248

## Sheet: Supplementary Table S4
Supplementary Table S4: List of mutations in the ⍺-gt locus from T4 escapers of Brig1 immunity.
Phage strain	Mutation in ⍺-gt
T4_escaper -01_01	Point mutation: G -> A (nucleotide position – 863, G288 -> D)
T4_escaper -01_02	Single base-pair insertion: G (nucleotide position – 487(G) + 1)
T4_escaper -01_03	Single base-pair insertion: A (nucleotide position – 294 (A) + 1)
T4_escaper -01_04	Point mutation: C -> A (nucleotide position – 194, Y65 -> *)
T4_escaper -01_06	Single base-pair insertion: A (nucleotide position – 294 (A) + 1)
T4_escaper -01_07	Point mutation: G -> T (nucleotide position – 97, E33 -> *)
T4_escaper -01_08	Single base-pair insertion: G (nucleotide position – 151(G) + 1)
T4_escaper -02_01	Point mutation: A -> T (nucleotide position – 344, D115 -> V)
T4_escaper -02_02	Point mutation: G -> A (nucleotide position – 863, G288 -> D)
T4_escaper -02_03	Single base-pair insertion: T (nucleotide position – 141 (T) + 1)
T4_escaper -02_05	Single base-pair insertion: A (nucleotide position – 294 (A) + 1)
T4_escaper -02_06	Single base-pair insertion: A (nucleotide position – 294 (A) + 1)
T4_escaper -02_07	Point mutation: G -> A (nucleotide position – 863, G288 -> D)
T4_escaper -02_08	Single base-pair deletion: A (nucleotide position – 294(A))

## Sheet: Supplementary Table S5
Supplementary Table S5: List of Bacterial and Viral strains utilized in this study.
Bacterial strains
Strain name	genotype	Origin
E. coli DH10B	F- , mcrA, Δ(mrr-hsdRMS-mcrBC),Φ80dlacZΔM15ΔlacX74, endA1, recA1, deoR, Δ(ara,leu)7697, araD139, galU, galK, nupG, rpsL, λ-	Durfee et al., 2008
E. coli K-12 MG1655
E. coli EC100	F- mcrA Δ(mrr-hsdRMS-mcrBC) Φ80dlacZΔM15 ΔlacX74 recA1 endA1 araD139 Δ(ara, leu)7697 galU galK λ- rpsL (StrR) nupG
E. coli K-12 BW25113 mcrA		Baba et al., 2006
E. coli K-12 BW25113 mcrC		Baba et al., 2006
Viral strains
Strain name	genotype	Origin
T4	wild-type	Stock
T4Δ⍺-gt	Δ⍺-gt	Bhoobalan-Chitty et al., 2024
T4Δβ-gt	Δβ-gt	Bhoobalan-Chitty et al., 2024
T4Δ⍺-gtΔβ-gt	Δ⍺-gtΔβ-gt	This study
T4 LySE	Δβ-gt∇pseudo-ORF	This study
T4 P⍺-gt::β-gt	Δβ-gt∇pseudo-ORF Δ⍺-gt∇β-gt	This study
T4 Pβ-gt::⍺-gt	Δ⍺-gt Δβ-gt∇⍺-gt	This study
T4∇P⍺-gt::β-gt∇Pβ-gt::⍺-gt	Δβ-gt∇pseudo-ORF Δ⍺-gt∇β-gt	This study
T4 Δβ-gt/⍺-gtChis	Δβ-gt/⍺-gtChis	This study
T4 Δ⍺-gt/β-gtChis	Δ⍺-gt/β-gtChis	This study
T4Δa-gt∇P⍺-gt::mVenusNB	Δ⍺-gt∇mVenusNB	This study
T4Δβ-gt∇Pβ-gt::mVenusNB	Δβ-gt∇mVenusNB	This study

## Sheet: Supplementary Table S6
Supplementary Table S6: List of Plasmids and Oligonucleotides utilized in this study.
Plasmid construct	Notes	Origin	Oligonucleotide	Sequence (5' -> 3')
pBAD24-HA(⍺-gt)	Deletion of ⍺-gt	Bhoobalan-Chitty et al., 2024
pBAD24-HA(β-gt)	Deletion of β-gt	Bhoobalan-Chitty et al., 2024
pCas13b-Spc(⍺-gt)	CRISPR-Cas13b system for targeting protospacer located on ⍺-gt	Bhoobalan-Chitty et al., 2024
pCas13b-Spc(β-gt)	CRISPR-Cas13b system for targeting protospacer located on β-gt	Bhoobalan-Chitty et al., 2024
pBrig1 (pFragmentD3-4 )	gene c (brig1) from three-gene operon in Fragment D3 cloned into pWEB-TNC	Hossain et al., 2024
pET-28a(+)_⍺-gtChis	Purification of C-terminal histidine tagged ⍺-gt	This study	T4⍺-gt_Chis_for	TTAAGAAGGAGATATACCATGATGCGTATTTGCATTTTTATGGCT
			T4⍺-gt_Chis_rev	TTTGTTAGCAGCCGGATCTCAGTGATGATGATGATGATGGTGTTTTGTAATAATGTCAAACTGTTC
pET-28a(+)_β-gtChis	Purification of C-terminal histidine tagged β-gt	This study	T4β-gt_Chis_for	TTAAGAAGGAGATATACCATGAAAATTGCTATAATTAATATGGGT
			T4β-gt_Chis_rev	TTTGTTAGCAGCCGGATCTCAGTGATGATGATGATGATGGTGTAAATCAATAGCTTTTTTGAACGCA
pBAD24-Δβ-gt∇pseudo-ORF	Replacement of β-gt with the pseudo-ORF	This study	T4_β-gt_L-ARM_for	TATGTAGGAAAATACGCTTAATCGTTTAACATAAAAGGAATAATATGAAAATTGCTATAATTAATATGGGTAATAATGTTTGGTGTTACCGACTTCCG
			T4_β-gt_L-ARM_rev	TTGGCTATCATTTAATTTCCGTTGCATTGTCGTTAAGTGTTGATATATCAGCCGCGGAAGTCGGTAACACCAAAC
			T4_β-gt_R-ARM_for	CGGAAATTAAATGATAGCCAACACAATTCAAACACCCAAGCCATGGGATATCCTCAACAACACTAACTGATTAGCGAA
			T4_β-gt_R-ARM_rev	AATAATAGTTCATAATTTTTATAATTATTCCTGAATAAAAATGTTGCCCGCCATTTAGCTTTCTTATTCGCTAATCAGTTAGTGTTGTTG
pBAD24-HA(β-gt)_⍺-gt	Swapping of position of ⍺-gt	This study	T4_β-gt(HA)_⍺-gt_for	ACAGCCAAGCTTGCATGCCTGTATTTCGAAAAAAGATTATGTAGGAAAATACGCTTAATCGTTTAACATAAAAGGAATAATATGCGTATTTGCATTTTTATGGC
			T4_β-gt(HA)_⍺-gt_rev	GAGGAATTCACCATGGTACCCGGTCCTAACATTTATTCCACCGGTTAAAGATAAATAACTTTCTAATAATAGTTCATAATTTTTATTTTGTAATAATGTCAAACTGTTCT
pBAD24-HA(⍺-gt)_β-gt	Swapping of position of β-gt	This study	T4_⍺-gt(HA)_β-gt_for	ACAGCCAAGCTTGCATGCCTGTAGCGTTTTATAGAAAATAAAATATTATTTACATGATTTATTAAATGAAAAGAGGAAAACTATGAAAATTGCTATAATTAATATGGGT
			T4_⍺-gt(HA)_β-gt_rev	GAGGAATTCACCATGGTACCCGCACATATCCAAGAAATATCATTATATCAAACTCCGTATAAAGCTAAAGGGCCGAAGCCCTTTATAAATCAATAGCTTTTTTGAACG
pCas13b_pORF-Spacer-001	CRISPR-Cas13b system targeting protospacer 1 located on pseudo-ORF	This study	T4_pORF_Cas13b_Spc1_for	ACAACATATATCAGCCGCGGAAGTCGGTAACACCA
			T4_pORF_Cas13b_Spc1_rev	CAACTGGTGTTACCGACTTCCGCGGCTGATATATG
pCas13b_pORF-Spacer-002	CRISPR-Cas13b system targeting protospacer 2 located on pseudo-ORF	This study	T4_pORF_Cas13b_Spc2_for	ACAACGCTATCATTTAATTTCCGTTGCATTGTCGT
			T4_pORF_Cas13b_Spc2_rev	CAACACGACAATGCAACGGAAATTAAATGATAGCG
pCas13b_pORF-Spacer-003	CRISPR-Cas13b system targeting protospacer 3 located on pseudo-ORF	This study	T4_pORF_Cas13b_Spc3_for	ACAACTTGAGGATATCCCATGGCTTGGGTGTTTGA
			T4_pORF_Cas13b_Spc3_rev	CAACTCAAACACCCAAGCCATGGGATATCCTCAAG
pET-28a(+)_gp45	Overexpression of T4 gp45 (sliding clamp protein)	This study	T4_gp45_for	TTAAGAAGGAGATATACCATGAAACTGTCTAAAGATACTACTGCTC
			T4_gp45_rev	TTTGTTAGCAGCCGGATCTCAAAAATCGTGGGTAGAATCAGCTTC
pBAD24-HA(⍺-gt)_⍺-gtChis	Insertion of nucleotide sequence encoding a hisitine tag, in-frame at the C-terminal end	This study	T4⍺-gtHA_Chis_for	AATGAAAAGAGGAAAACTATGCGTATTTGCATTTTTATGGCT
			T4⍺-gtHA_Chis_rev	GGTCATAAAGAGCTCGGTCAGTTAGTGATGATGATGATGATGGTGTTTTGTAATAATGTCAAACTGTTC
pBAD24-HA(β-gt)_β-gtChis	Insertion of nucleotide sequence encoding a hisitine tag, in-frame at the C-terminal end	This study	T4β-gtHA_Chis_for	TATGTAGGAAAATACGCTTAA TCGTTTAACATAAAAGGAATAATATGAAAATTGCTATAATTAATATGGGTAATA
			T4β-gtHA_Chis_rev	TCTAATAATAGTTCATAATTTTTAGTGATGATGATGATGATGGTGTAAATCAATAGCTTTTTTGAACGC
pBAD24-HA(⍺-gt-mVenusNB)	Replacement of ⍺-gt with mVenusNB. PCR amplified mVenusNB was cloned into a vector amplified using the first two primers and pBAD24-HA(⍺-gt) plasmid from Bhoobalan-Chitty et al., 2024 as template.	This study	T4⍺-gtHA_L-ARM_for	CATAGTTTTCCTCTTTTCATTTAATAAATCATGT
			T4⍺-gtHA_R-ARM_rev	CTGACCGAGCTCTTTATGACCGT
			mVenusNB_⍺-gt_L-ARM_for	AATGAAAAGAGGAAAACTATGAGTAAAGGAGAAGAACTTTTCAC
			mVenusNB_⍺-gt_R-ARM_rev	GGTCATAAAGAGCTCGGTCAGTTATTTGTATAGTTCATCCATGCCAT
pBAD24-HA(β-gt-mVenusNB)	Replacement of β-gt with mVenusNB. PCR amplified mVenusNB was cloned into a vector amplified using the first two primers and pBAD24-HA(β-gt) plasmid from Bhoobalan-Chitty et al., 2024 as template.	This study	T4β-gtHA_L-ARM_for	TTAAGCGTATTTTCCTACATAATCT
			T4β-gtHA_R-ARM_rev	TAAAAATTATGAACTATTATTAGAAAGTTATTTATCT
			mVenusNB_β-gt_L-ARM_for	TATGTAGGAAAATACGCTTAATCGTTTAACATAAAAGGAATAATATGAGTAAAGGAGAAGAACTTTTCAC
			mVenusNB_β-gt_R-ARM_rev	AATAATAGTTCATAATTTTTATTTGTATAGTTCATCCATGCCAT
other oligonucleotides
			Histag-C_chk_rev	TTAGTGATGATGATGATGATGGTG
			T4_⍺-gt_chk_out_for	ATCCAACATGCTCTAGTGAATAG
			T4_⍺-gt_chk_out_rev	GATATGTTTGGGCCTATTCGTA
			T4_β-gt_chk_out_for	TCCTAACATTTATTCCACCGGT
			T4_β-gt_chk_out_rev	CCTACATGTGTATTCTCGTCAT
			T4_⍺-gt_chk_in_for	TATCAATCTCACGATTACCGTA
			T4_⍺-gt_chk_in_rev	TACAAGTTCTCATGACCACAA
			T4_β-gt_chk_in_for	CTCATTGACTCTATCAATGAGTTC
			T4_β-gt_chk_in_rev	TTGTACACTGAAGAAGAGCTAT
